# Supplementary material for: Stachyose Improves the Effects of Berberine on Glucose Metabolism by Regulating Intestinal Microbiota and Short-Chain Fatty Acids in Spontaneous Type 2 Diabetic KKAy Mice
Source: Front Pharmacol. 2020 Oct 22;11:578943. doi: 10.3389/fphar.2020.578943 (PMC7642818; doi:10.3389/fphar.2020.578943)
Supplement: Supplementary file 1 [file Table1_v1.XLS]

## Sheet: OTU表
									Con										Sta										BBR										BBR+Sta
Domain	Kingdom	Phylum	Class	Order	Family	Genus	Species	OTU	1	2	3	4	5	6	7	8	9	10	1	2	3	4	5	6	7	8	9	10	1	2	3	4	5	6	7	8	9	10	1	2	3	4	5	6	7	8	9	10	SUM
d__Bacteria	k__norank_d__Bacteria	p__Firmicutes	c__Clostridia	o__Clostridiales	f__Clostridiaceae_1	g__Clostridium_sensu_stricto_1	s__Clostridium_sp._ND2	OTU253	0	0	0	0	0	1	0	3	0	0	7	0	0	1	0	0	0	10	2	8	9	1	5	0	0	0	0	16	3	2	2	6	22	9	0	2	0	0	7	7	123
d__Bacteria	k__norank_d__Bacteria	p__Firmicutes	c__Clostridia	o__Clostridiales	f__Ruminococcaceae	g__norank_f__Ruminococcaceae	s__unclassified_g__norank_f__Ruminococcaceae	OTU640	0	0	0	8	7	6	1	1	242	0	8	0	0	0	0	0	0	0	20	0	0	0	0	0	0	0	0	0	0	0	0	0	0	0	0	0	0	0	0	0	293
d__Bacteria	k__norank_d__Bacteria	p__Bacteroidetes	c__Bacteroidia	o__Bacteroidales	f__Muribaculaceae	g__norank_f__Muribaculaceae	s__uncultured_bacterium_g__norank_f__Muribaculaceae	OTU123	1306	686	1406	1357	251	86	361	529	551	22	233	0	798	580	259	458	185	500	657	794	2	2	0	0	0	0	0	0	0	1	0	0	0	0	0	0	0	0	0	0	11024
d__Bacteria	k__norank_d__Bacteria	p__Bacteroidetes	c__Bacteroidia	o__Bacteroidales	f__Muribaculaceae	g__norank_f__Muribaculaceae	s__uncultured_bacterium_g__norank_f__Muribaculaceae	OTU128	77	2	12	39	0	1	75	16	60	25	18	3	58	4	12	22	26	0	49	46	0	0	0	0	0	0	0	0	0	0	0	0	0	0	0	0	0	0	0	0	545
d__Bacteria	k__norank_d__Bacteria	p__Firmicutes	c__Clostridia	o__Clostridiales	f__Christensenellaceae	g__norank_f__Christensenellaceae	s__uncultured_bacterium_g__norank_f__Christensenellaceae	OTU155	1	2	2	10	5	15	9	3	4	4	10	0	1	7	6	7	19	4	1	1	0	0	0	0	0	0	0	0	0	0	0	0	0	0	0	0	0	0	0	0	111
d__Bacteria	k__norank_d__Bacteria	p__Firmicutes	c__Clostridia	o__Clostridiales	f__Lachnospiraceae	g__unclassified_f__Lachnospiraceae	s__unclassified_f__Lachnospiraceae	OTU569	28	8	1	131	17	27	3	8	6	5	91	0	98	3	13	10	99	9	8	5	0	0	0	0	0	0	0	0	0	0	0	0	0	0	0	0	0	1	0	0	571
d__Bacteria	k__norank_d__Bacteria	p__Proteobacteria	c__Deltaproteobacteria	o__Desulfovibrionales	f__Desulfovibrionaceae	g__norank_f__Desulfovibrionaceae	s__uncultured_bacterium_g__norank_f__Desulfovibrionaceae	OTU239	10	4	1	0	1	39	2	3	5	3	1	0	1	0	1	1	1	1	4	0	1	0	0	5	2	2	0	0	3	5	0	5	6	5	1	2	0	1	6	2	124
d__Bacteria	k__norank_d__Bacteria	p__Bacteroidetes	c__Bacteroidia	o__Bacteroidales	f__Muribaculaceae	g__norank_f__Muribaculaceae	s__unclassified_g__norank_f__Muribaculaceae	OTU157	312	102	348	189	5	31	192	83	100	67	0	1	43	3	13	2	132	17	32	36	0	0	0	1	0	0	0	0	0	0	0	0	0	0	0	0	0	0	0	0	1709
d__Bacteria	k__norank_d__Bacteria	p__Firmicutes	c__Clostridia	o__Clostridiales	f__Ruminococcaceae	g__unclassified_f__Ruminococcaceae	s__unclassified_f__Ruminococcaceae	OTU648	19	12	7	0	13	13	0	44	37	0	0	0	3	1	1	18	0	0	4	6	0	0	0	0	0	0	0	0	0	0	0	0	0	0	0	0	0	0	0	0	178
d__Bacteria	k__norank_d__Bacteria	p__Firmicutes	c__Clostridia	o__Clostridiales	f__Ruminococcaceae	g__Ruminiclostridium	s__Clostridium]_methylpentosum	OTU213	1	8	0	1	0	0	2	0	0	5	0	55	2	5	0	2	6	3	0	1	92	38	15	34	2	315	542	164	2	25	50	106	221	98	19	56	11	5	344	368	2598
d__Bacteria	k__norank_d__Bacteria	p__Bacteroidetes	c__Bacteroidia	o__Bacteroidales	f__Bacteroidaceae	g__Bacteroides	s__uncultured_bacterium_g__Bacteroides	OTU18	2513	76	3005	2728	11540	61	77	5306	49	954	2830	572	6819	14268	2374	8510	27	2902	1405	6565	0	20789	14980	12123	6987	0	3	14021	14914	9674	14627	6836	118	6241	14453	12211	18797	17480	14453	12348	283636
d__Bacteria	k__norank_d__Bacteria	p__Bacteroidetes	c__Bacteroidia	o__Bacteroidales	f__Bacteroidaceae	g__Bacteroides	s__Bacteroides_acidifaciens	OTU165	41	1104	225	628	243	85	195	354	84	196	232	3144	545	388	262	259	337	546	147	611	1	5	61	0	0	0	0	1	0	1	1	0	0	0	5	0	12	0	0	0	9713
d__Bacteria	k__norank_d__Bacteria	p__Firmicutes	c__Clostridia	o__Clostridiales	f__Lachnospiraceae	g__Lachnospiraceae_NK4A136_group	s__uncultured_bacterium_g__Lachnospiraceae_NK4A136_group	OTU169	7	27	0	3	11	0	0	13	0	0	2	0	42	138	0	41	1	0	0	7	0	0	0	0	0	0	0	0	0	0	0	0	0	0	0	0	0	0	0	0	292
d__Bacteria	k__norank_d__Bacteria	p__Firmicutes	c__Erysipelotrichia	o__Erysipelotrichales	f__Erysipelotrichaceae	g__Erysipelatoclostridium	s__unclassified_g__Erysipelatoclostridium	OTU32	0	5	1	6	8	1	1	1	1	6	12	31	5	9	3	3	1	14	1	7	7	8	7	16	10	3	12	2	3	3	7	19	0	8	2	0	3	8	2	5	241
d__Bacteria	k__norank_d__Bacteria	p__Firmicutes	c__Clostridia	o__Clostridiales	f__Lachnospiraceae	g__norank_f__Lachnospiraceae	s__unclassified_g__norank_f__Lachnospiraceae	OTU328	16	0	0	101	1	30	0	11	2	3	0	1	8	1	4	1	0	5	7	4	0	0	0	0	0	0	0	0	0	0	0	0	0	0	0	0	0	0	0	0	195
d__Bacteria	k__norank_d__Bacteria	p__Firmicutes	c__Clostridia	o__Clostridiales	f__Ruminococcaceae	g__Ruminococcaceae_UCG-014	s__unclassified_g__Ruminococcaceae_UCG-014	OTU131	419	0	0	0	130	5	0	0	0	1	0	0	87	0	227	0	0	0	210	0	0	0	0	0	0	0	0	0	0	0	0	0	0	0	0	0	0	0	0	0	1079
d__Bacteria	k__norank_d__Bacteria	p__Actinobacteria	c__Actinobacteria	o__Coriobacteriales	f__Eggerthellaceae	g__Enterorhabdus	s__uncultured_bacterium_g__Enterorhabdus	OTU89	185	173	146	123	38	22	65	163	70	75	52	61	192	10	58	89	230	19	108	45	0	0	0	0	0	0	0	0	0	0	3	0	0	0	0	0	0	0	0	0	1927
d__Bacteria	k__norank_d__Bacteria	p__Firmicutes	c__Clostridia	o__Clostridiales	f__Lachnospiraceae	g__norank_f__Lachnospiraceae	s__uncultured_bacterium_g__norank_f__Lachnospiraceae	OTU101	1	1	7	115	18	0	0	8	7	25	0	2	0	35	3	9	71	9	13	0	0	0	0	0	0	0	0	0	0	0	0	0	0	0	0	0	0	0	0	0	324
d__Bacteria	k__norank_d__Bacteria	p__Actinobacteria	c__Actinobacteria	o__Coriobacteriales	f__Eggerthellaceae	g__Enterorhabdus	s__uncultured_bacterium_g__Enterorhabdus	OTU84	2	1	6	8	1	2	7	26	6	7	5	15	4	0	11	2	9	1	3	8	0	0	0	0	0	0	0	0	0	0	0	0	0	0	0	0	0	0	0	0	124
d__Bacteria	k__norank_d__Bacteria	p__Firmicutes	c__Clostridia	o__Clostridiales	f__Lachnospiraceae	g__norank_f__Lachnospiraceae	s__unclassified_g__norank_f__Lachnospiraceae	OTU122	2	4	3	0	7	8	0	2	5	14	3	0	0	1	3	7	3	1	0	1	0	0	0	0	0	0	0	0	0	0	0	0	0	0	0	0	0	0	0	0	64
d__Bacteria	k__norank_d__Bacteria	p__Firmicutes	c__Clostridia	o__Clostridiales	f__Lachnospiraceae	g__Marvinbryantia	s__unclassified_g__Marvinbryantia	OTU466	2	0	2	9	1	1	5	1	2	3	0	0	3	2	0	1	5	0	5	1	0	0	0	0	0	0	0	0	0	0	0	0	0	0	0	0	0	0	0	0	43
d__Bacteria	k__norank_d__Bacteria	p__Firmicutes	c__Clostridia	o__Clostridiales	f__Lachnospiraceae	g__Lachnoclostridium	s__Dorea_sp._5-2	OTU62	156	252	236	500	290	581	101	192	134	559	332	52	188	128	488	214	812	157	297	115	0	0	1	0	0	0	0	0	2	0	0	0	0	0	0	0	0	2	0	0	5789
d__Bacteria	k__norank_d__Bacteria	p__Firmicutes	c__Clostridia	o__Clostridiales	f__Lachnospiraceae	g__Roseburia	s__unclassified_g__Roseburia	OTU551	110	320	226	800	1078	88	491	66	469	1000	192	85	152	238	1691	785	399	108	263	157	0	0	0	0	0	0	0	0	0	0	0	0	0	0	0	0	0	0	0	0	8718
d__Bacteria	k__norank_d__Bacteria	p__Bacteroidetes	c__Bacteroidia	o__Bacteroidales	f__Bacteroidaceae	g__Bacteroides	s__uncultured_bacterium_g__Bacteroides	OTU512	7	0	1	6	29	0	0	13	0	9	13	6	7	34	8	32	0	3	1	9	0	33	38	34	41	0	0	34	34	39	34	34	0	12	35	25	64	42	27	38	742
d__Bacteria	k__norank_d__Bacteria	p__Firmicutes	c__Clostridia	o__Clostridiales	f__Lachnospiraceae	g__Lachnoclostridium	s__unclassified_g__Lachnoclostridium	OTU10	0	0	0	0	0	0	0	0	0	0	0	0	0	0	0	0	0	0	0	0	5	2	0	6	0	8	0	4	2	5	5	20	0	6	0	5	4	2	2	4	80
d__Bacteria	k__norank_d__Bacteria	p__Firmicutes	c__Clostridia	o__Clostridiales	f__Lachnospiraceae	g__norank_f__Lachnospiraceae	s__uncultured_bacterium_g__norank_f__Lachnospiraceae	OTU78	2	0	41	34	4	0	4	96	13	0	111	2	0	0	45	2	0	96	5	1	0	0	0	0	0	0	0	0	0	0	0	0	0	0	0	0	0	0	0	0	456
d__Bacteria	k__norank_d__Bacteria	p__Bacteroidetes	c__Bacteroidia	o__Bacteroidales	f__Muribaculaceae	g__norank_f__Muribaculaceae	s__uncultured_bacterium_g__norank_f__Muribaculaceae	OTU268	10	0	0	0	2	2	1	10	2	13	0	1	14	0	3	0	0	4	27	6	0	0	0	0	0	0	0	0	0	0	0	0	0	0	0	0	0	0	0	0	95
d__Bacteria	k__norank_d__Bacteria	p__Firmicutes	c__Clostridia	o__Clostridiales	f__Family_XIII	g__Eubacterium]_brachy_group	s__uncultured_bacterium_g__Eubacterium]_brachy_group	OTU145	5	31	35	45	28	46	33	14	28	38	43	2	26	9	29	11	204	21	21	26	0	0	0	0	0	0	0	0	0	0	0	0	0	0	0	0	0	0	0	0	695
d__Bacteria	k__norank_d__Bacteria	p__Epsilonbacteraeota	c__Campylobacteria	o__Campylobacterales	f__Helicobacteraceae	g__Helicobacter	s__Helicobacter_hepaticus	OTU72	14	254	79	51	47	238	32	6	10	46	0	8	6	52	9	0	0	13	0	3	14	20	14	101	12	9	2	15	43	35	0	4	1	40	6	161	3	36	55	7	1446
d__Bacteria	k__norank_d__Bacteria	p__Firmicutes	c__Clostridia	o__Clostridiales	f__Lachnospiraceae	g__norank_f__Lachnospiraceae	s__unclassified_g__norank_f__Lachnospiraceae	OTU70	12	816	422	1007	206	164	146	14	252	572	210	360	59	62	41	5	824	94	43	8	0	0	0	0	0	0	0	0	0	0	0	0	0	0	0	0	0	0	0	0	5317
d__Bacteria	k__norank_d__Bacteria	p__Firmicutes	c__Clostridia	o__Clostridiales	f__Lachnospiraceae	g__norank_f__Lachnospiraceae	s__unclassified_g__norank_f__Lachnospiraceae	OTU71	26	232	12	48	55	360	21	33	23	119	129	6	31	124	116	74	130	139	12	91	0	0	0	0	0	0	0	0	0	0	0	0	0	0	0	0	0	0	0	0	1781
d__Bacteria	k__norank_d__Bacteria	p__Firmicutes	c__Erysipelotrichia	o__Erysipelotrichales	f__Erysipelotrichaceae	g__Allobaculum	s__uncultured_bacterium_g__Allobaculum	OTU50	0	0	0	0	0	1	0	0	0	0	0	0	0	1	1	0	0	0	0	0	3	6	0	0	0	5	4	9	3	8	0	0	0	0	0	0	0	0	0	0	41
d__Bacteria	k__norank_d__Bacteria	p__Bacteroidetes	c__Bacteroidia	o__Bacteroidales	f__Bacteroidaceae	g__Bacteroides	s__Bacteroides_thetaiotaomicron	OTU402	2	3	4	4	14	0	8	12	4	4	2	0	0	0	2	2	10	2	1	6	340	1667	79	78	46	237	106	103	89	166	162	93	0	243	492	240	134	59	217	7	4638
d__Bacteria	k__norank_d__Bacteria	p__Firmicutes	c__Bacilli	o__Lactobacillales	f__Lactobacillaceae	g__Lactobacillus	s__Lactobacillus_intestinalis	OTU223	0	0	0	0	0	0	0	0	0	1	0	47	0	0	1	0	0	0	0	0	1	0	0	164	0	27	0	0	28	0	1	0	1	789	694	4	0	0	0	0	1758
d__Bacteria	k__norank_d__Bacteria	p__Bacteroidetes	c__Bacteroidia	o__Bacteroidales	f__Muribaculaceae	g__norank_f__Muribaculaceae	s__uncultured_Bacteroidales_bacterium_g__norank_f__Muribaculaceae	OTU197	229	0	0	0	2	59	191	405	234	658	2	0	79	115	26	0	37	32	350	201	0	0	0	0	0	0	0	0	0	0	0	0	0	0	0	0	0	0	0	0	2620
d__Bacteria	k__norank_d__Bacteria	p__Proteobacteria	c__Gammaproteobacteria	o__Enterobacteriales	f__Enterobacteriaceae	g__Klebsiella	s__Klebsiella_pneumoniae_subsp._pneumoniae_g__Klebsiella	OTU171	3	3	0	10	116	1	4	225	7	0	34	4	6	3	148	69	3	112	55	465	1	2	5	0	1	1	2	0	50	6	0	7	17	1	1	0	0	0	0	52	1414
d__Bacteria	k__norank_d__Bacteria	p__Firmicutes	c__Clostridia	o__Clostridiales	f__Lachnospiraceae	g__norank_f__Lachnospiraceae	s__uncultured_bacterium_g__norank_f__Lachnospiraceae	OTU203	0	0	0	35	0	19	0	2	19	29	0	0	0	1	13	9	0	8	9	29	0	0	0	0	0	0	0	0	0	0	0	0	0	0	0	0	0	0	0	0	173
d__Bacteria	k__norank_d__Bacteria	p__Firmicutes	c__Clostridia	o__Clostridiales	f__Ruminococcaceae	g__Ruminiclostridium_5	s__uncultured_bacterium_g__Ruminiclostridium_5	OTU20	0	29	13	0	0	0	0	0	0	0	0	0	0	14	0	0	0	0	0	0	8	0	0	26	0	35	5	0	5	0	0	12	0	0	0	0	0	0	0	0	147
d__Bacteria	k__norank_d__Bacteria	p__Firmicutes	c__Clostridia	o__Clostridiales	f__Ruminococcaceae	g__GCA-900066225	s__unclassified_g__GCA-900066225	OTU615	2	49	7	17	105	0	19	0	158	66	48	2	2	70	25	173	213	22	20	16	0	0	0	0	0	0	0	0	0	0	0	0	0	0	0	0	0	0	0	0	1014
d__Bacteria	k__norank_d__Bacteria	p__Deferribacteres	c__Deferribacteres	o__Deferribacterales	f__Deferribacteraceae	g__Mucispirillum	s__unclassified_g__Mucispirillum	OTU148	27	1079	78	331	24	1994	411	6	298	325	36	6	8	2	4	186	748	13	8	12	0	0	0	1	0	0	0	0	0	0	0	0	0	0	0	1	0	0	0	0	5598
d__Bacteria	k__norank_d__Bacteria	p__Firmicutes	c__Clostridia	o__Clostridiales	f__Ruminococcaceae	g__Ruminococcaceae_UCG-013	s__unclassified_g__Ruminococcaceae_UCG-013	OTU91	3	3	4	34	0	0	20	0	1	3	2	0	0	0	6	1	5	2	0	0	0	0	0	0	0	0	0	0	0	0	0	0	0	0	0	0	0	0	0	0	84
d__Bacteria	k__norank_d__Bacteria	p__Firmicutes	c__Clostridia	o__Clostridiales	f__Ruminococcaceae	g__unclassified_f__Ruminococcaceae	s__unclassified_f__Ruminococcaceae	OTU653	12	5	10	36	0	0	0	0	12	85	0	6	10	18	6	12	22	3	0	31	0	0	0	0	0	0	0	0	0	0	0	0	0	0	0	0	0	0	0	0	268
d__Bacteria	k__norank_d__Bacteria	p__Bacteroidetes	c__Bacteroidia	o__Bacteroidales	f__Marinifilaceae	g__Odoribacter	s__unclassified_g__Odoribacter	OTU117	263	31	469	588	401	30	9	403	161	979	2622	3	13	5	2320	112	1174	164	23	180	0	0	0	0	0	0	0	0	0	0	0	0	0	0	0	0	0	0	0	0	9950
d__Bacteria	k__norank_d__Bacteria	p__Firmicutes	c__Clostridia	o__Clostridiales	f__Ruminococcaceae	g__Ruminococcaceae_UCG-004	s__uncultured_bacterium_g__Ruminococcaceae_UCG-004	OTU616	52	80	95	146	243	335	26	129	133	20	317	0	13	136	61	76	106	86	48	1	0	0	0	0	0	0	0	0	0	0	0	0	0	0	0	0	0	0	0	0	2103
d__Bacteria	k__norank_d__Bacteria	p__Bacteroidetes	c__Bacteroidia	o__Bacteroidales	f__Rikenellaceae	g__Rikenella	s__Rikenella_microfusus_DSM_15922	OTU657	0	0	0	0	0	3	31	278	40	0	701	29	86	29	263	258	767	226	19	1214	0	0	0	0	0	0	0	0	0	0	0	0	0	0	0	0	0	0	0	0	3944
d__Bacteria	k__norank_d__Bacteria	p__Bacteroidetes	c__Bacteroidia	o__Bacteroidales	f__Rikenellaceae	g__Alistipes	s__uncultured_bacterium_g__Alistipes	OTU100	419	368	215	942	893	361	558	950	1502	1143	849	77	456	227	260	458	1595	969	374	894	0	0	1	0	0	0	0	0	0	0	0	0	0	0	0	0	0	0	0	0	13511
d__Bacteria	k__norank_d__Bacteria	p__Firmicutes	c__Clostridia	o__Clostridiales	f__Ruminococcaceae	g__Ruminiclostridium_5	s__uncultured_organism_g__Ruminiclostridium_5	OTU246	0	0	0	0	0	0	0	0	0	0	0	0	0	0	0	0	0	0	0	0	0	0	10	0	6	0	0	0	0	0	17	0	11	36	24	63	48	82	35	43	375
d__Bacteria	k__norank_d__Bacteria	p__Bacteroidetes	c__Bacteroidia	o__Bacteroidales	f__Rikenellaceae	g__Rikenellaceae_RC9_gut_group	s__uncultured_bacterium_g__Rikenellaceae_RC9_gut_group	OTU568	1	0	1	0	10	4	26	28	43	27	10	0	10	0	9	5	20	9	0	42	0	0	0	0	0	0	0	0	0	0	0	0	0	0	0	0	0	0	0	0	245
d__Bacteria	k__norank_d__Bacteria	p__Firmicutes	c__Clostridia	o__Clostridiales	f__Clostridiales_vadinBB60_group	g__norank_f__Clostridiales_vadinBB60_group	s__uncultured_bacterium_g__norank_f__Clostridiales_vadinBB60_group	OTU552	3	1	0	8	10	8	2	2	7	11	14	2	4	4	4	4	0	3	3	3	0	0	0	0	0	0	0	0	0	0	0	0	0	0	0	0	0	0	0	0	93
d__Bacteria	k__norank_d__Bacteria	p__Proteobacteria	c__Deltaproteobacteria	o__Desulfovibrionales	f__Desulfovibrionaceae	g__Desulfovibrio	s__unclassified_g__Desulfovibrio	OTU7	6	34	16	20	24	58	10	2	22	32	6	0	1	9	8	4	53	4	1	6	7	27	9	47	3	9	1	4	5	8	8	17	0	8	1	9	1	5	0	2	487
d__Bacteria	k__norank_d__Bacteria	p__Proteobacteria	c__Alphaproteobacteria	o__Rhodospirillales	f__norank_o__Rhodospirillales	g__norank_o__Rhodospirillales	s__gut_metagenome_g__norank_o__Rhodospirillales	OTU86	21	4	11	1	0	0	33	0	2	0	0	0	11	0	0	0	0	1	3	0	0	0	0	0	0	0	0	0	0	0	0	0	0	0	0	0	0	0	0	0	87
d__Bacteria	k__norank_d__Bacteria	p__Firmicutes	c__Clostridia	o__Clostridiales	f__Lachnospiraceae	g__unclassified_f__Lachnospiraceae	s__unclassified_f__Lachnospiraceae	OTU558	2	0	0	0	3	0	0	0	2	8	1	0	0	0	0	0	2	0	0	0	0	0	0	0	0	0	0	0	0	0	0	0	0	0	0	0	0	0	0	0	18
d__Bacteria	k__norank_d__Bacteria	p__Firmicutes	c__Clostridia	o__Clostridiales	f__Lachnospiraceae	g__unclassified_f__Lachnospiraceae	s__unclassified_f__Lachnospiraceae	OTU559	15	0	0	36	7	0	0	2	26	13	107	1	8	0	33	1	1	0	7	5	0	0	0	0	0	0	0	0	0	0	0	0	0	0	0	0	0	0	0	0	262
d__Bacteria	k__norank_d__Bacteria	p__Firmicutes	c__Clostridia	o__Clostridiales	f__Lachnospiraceae	g__unclassified_f__Lachnospiraceae	s__unclassified_f__Lachnospiraceae	OTU557	1	0	10	0	0	6	0	1	8	95	189	0	1	3	17	24	99	0	72	26	0	0	0	0	0	0	0	0	0	0	0	0	0	0	0	0	0	0	0	0	552
d__Bacteria	k__norank_d__Bacteria	p__Firmicutes	c__Clostridia	o__Clostridiales	f__Lachnospiraceae	g__unclassified_f__Lachnospiraceae	s__unclassified_f__Lachnospiraceae	OTU111	1	0	1	11	4	42	4	0	1	3	0	0	2	3	0	0	64	0	2	0	0	0	0	0	0	0	0	0	0	0	0	0	0	0	0	0	0	0	0	0	138
d__Bacteria	k__norank_d__Bacteria	p__Bacteroidetes	c__Bacteroidia	o__Bacteroidales	f__Muribaculaceae	g__norank_f__Muribaculaceae	s__uncultured_bacterium_g__norank_f__Muribaculaceae	OTU527	76	185	200	124	56	0	59	172	114	121	8	0	182	9	26	33	9	48	306	123	0	0	0	0	0	0	0	0	0	0	0	0	0	0	0	0	0	0	0	0	1851
d__Bacteria	k__norank_d__Bacteria	p__Firmicutes	c__Clostridia	o__Clostridiales	f__Ruminococcaceae	g__unclassified_f__Ruminococcaceae	s__unclassified_f__Ruminococcaceae	OTU636	6	1	1	0	0	1	12	2	2	0	0	2	2	0	0	0	1	0	2	0	4	0	0	0	0	0	0	0	0	0	0	0	0	0	0	0	0	0	0	0	36
d__Bacteria	k__norank_d__Bacteria	p__Bacteroidetes	c__Bacteroidia	o__Bacteroidales	f__Prevotellaceae	g__unclassified_f__Prevotellaceae	s__unclassified_f__Prevotellaceae	OTU79	12	62	41	125	28	3	27	107	97	23	13	1	44	9	41	78	34	26	17	38	0	0	0	0	0	0	0	0	0	0	0	0	0	0	0	0	0	0	0	0	826
d__Bacteria	k__norank_d__Bacteria	p__Bacteroidetes	c__Bacteroidia	o__Bacteroidales	f__Marinifilaceae	g__Odoribacter	s__uncultured_bacterium_g__Odoribacter	OTU205	0	108	115	583	188	0	0	0	0	138	264	7	552	136	453	72	344	501	654	411	0	0	0	0	0	0	0	0	0	0	0	0	0	0	0	0	0	0	0	0	4526
d__Bacteria	k__norank_d__Bacteria	p__Firmicutes	c__Clostridia	o__Clostridiales	f__Lachnospiraceae	g__Lachnoclostridium	s__Clostridium]_aldenense	OTU244	1	0	2	1	0	2	1	2	0	0	0	0	0	0	0	0	0	0	0	0	146	881	1131	602	122	362	202	388	1098	1341	1150	675	36	212	278	450	886	264	35	419	10687
d__Bacteria	k__norank_d__Bacteria	p__Firmicutes	c__Bacilli	o__Bacillales	f__Staphylococcaceae	g__Staphylococcus	s__Staphylococcus_cohnii_g__Staphylococcus	OTU206	0	1	0	1	0	1	3	65	0	68	2	3	2	21	1	0	0	0	1	1	23	0	4	0	36	0	2	0	0	0	1	2	1	0	1	0	0	0	2	2	244
d__Bacteria	k__norank_d__Bacteria	p__Firmicutes	c__Clostridia	o__Clostridiales	f__Lachnospiraceae	g__GCA-900066575	s__uncultured_bacterium_g__GCA-900066575	OTU594	37	342	51	338	93	105	280	96	143	343	275	4	67	154	331	204	335	128	61	24	0	0	0	0	0	0	0	0	0	0	0	0	0	0	0	0	0	0	0	0	3411
d__Bacteria	k__norank_d__Bacteria	p__Firmicutes	c__Clostridia	o__Clostridiales	f__Ruminococcaceae	g__Ruminococcaceae_UCG-014	s__uncultured_bacterium_g__Ruminococcaceae_UCG-014	OTU282	19	0	0	0	0	35	0	0	9	1	4	0	0	0	5	0	0	0	3	0	0	0	0	0	0	0	0	0	0	0	0	0	0	0	0	0	0	0	0	0	76
d__Bacteria	k__norank_d__Bacteria	p__Firmicutes	c__Clostridia	o__Clostridiales	f__Lachnospiraceae	g__unclassified_f__Lachnospiraceae	s__unclassified_f__Lachnospiraceae	OTU31	0	0	0	1	0	0	0	2	0	3	0	0	0	0	0	0	0	0	0	0	956	114	531	323	1707	1834	547	668	17	0	12	0	0	0	0	1266	587	419	0	0	8987
d__Bacteria	k__norank_d__Bacteria	p__Bacteroidetes	c__Bacteroidia	o__Bacteroidales	f__Muribaculaceae	g__norank_f__Muribaculaceae	s__uncultured_bacterium_g__norank_f__Muribaculaceae	OTU192	344	396	875	846	150	27	1221	235	668	291	1	561	921	44	402	172	236	122	1453	297	0	0	0	1	0	0	1	0	0	1	0	0	0	0	0	0	0	0	0	0	9265
d__Bacteria	k__norank_d__Bacteria	p__Bacteroidetes	c__Bacteroidia	o__Bacteroidales	f__Muribaculaceae	g__norank_f__Muribaculaceae	s__uncultured_Bacteroidales_bacterium_g__norank_f__Muribaculaceae	OTU391	41	3	0	0	0	0	1	0	5	0	0	0	4	1	2	0	0	0	2	0	0	3	0	0	0	0	0	0	0	2	0	0	0	0	0	0	0	0	0	0	64
d__Bacteria	k__norank_d__Bacteria	p__Bacteroidetes	c__Bacteroidia	o__Bacteroidales	f__Rikenellaceae	g__Alistipes	s__Tidjanibacter_massiliensis	OTU119	25	11	8	13	63	2	186	6	9	7	0	4	235	78	20	1	0	212	20	6	0	0	0	0	0	0	0	0	0	0	0	0	0	0	0	0	0	0	0	0	906
d__Bacteria	k__norank_d__Bacteria	p__Epsilonbacteraeota	c__Campylobacteria	o__Campylobacterales	f__Helicobacteraceae	g__Helicobacter	s__unclassified_g__Helicobacter	OTU540	35	0	2	0	198	650	705	187	1029	1376	0	0	43	1369	977	0	0	83	498	291	0	0	0	0	0	0	0	0	0	0	0	0	0	0	0	0	0	0	0	0	7443
d__Bacteria	k__norank_d__Bacteria	p__Firmicutes	c__Clostridia	o__Clostridiales	f__Ruminococcaceae	g__UBA1819	s__uncultured_organism_g__UBA1819	OTU11	2	1	2	2	1	0	1	2	7	0	1	0	12	1	1	0	0	2	2	8	275	728	1418	287	51	572	425	342	591	0	92	0	0	0	0	1505	670	1572	0	0	8573
d__Bacteria	k__norank_d__Bacteria	p__Firmicutes	c__Clostridia	o__Clostridiales	f__Ruminococcaceae	g__Ruminiclostridium	s__uncultured_bacterium_g__Ruminiclostridium	OTU76	11	547	132	71	168	8	5	643	42	966	1472	0	66	17	8	16	3	23	199	5	0	0	0	0	0	0	0	0	0	0	0	0	0	0	0	0	0	0	0	0	4402
d__Bacteria	k__norank_d__Bacteria	p__Firmicutes	c__Clostridia	o__Clostridiales	f__Lachnospiraceae	g__unclassified_f__Lachnospiraceae	s__unclassified_f__Lachnospiraceae	OTU85	2	1	1	3	5	1	2	9	2	1	1	0	1	0	5	0	8	5	1	2	0	0	0	0	0	0	0	0	0	0	0	0	0	0	0	0	0	0	0	0	50
d__Bacteria	k__norank_d__Bacteria	p__Firmicutes	c__Clostridia	o__Clostridiales	f__Family_XIII	g__Family_XIII_AD3011_group	s__unclassified_g__Family_XIII_AD3011_group	OTU327	7	0	0	0	0	0	0	0	0	1	0	0	0	2	0	0	0	3	1	3	7	0	0	0	1	8	0	0	0	0	0	0	0	0	0	2	0	0	0	0	35
d__Bacteria	k__norank_d__Bacteria	p__Firmicutes	c__Bacilli	o__Lactobacillales	f__Streptococcaceae	g__Streptococcus	s__unclassified_g__Streptococcus	OTU43	0	0	0	0	0	0	0	0	0	0	0	0	0	0	2	0	0	0	0	0	16	0	0	0	0	4	4	1	4	0	0	0	0	0	0	0	0	0	1	1	33
d__Bacteria	k__norank_d__Bacteria	p__Firmicutes	c__Clostridia	o__Clostridiales	f__Lachnospiraceae	g__Blautia	s__unclassified_g__Blautia	OTU517	0	0	0	0	170	1	0	15	1	0	2	0	2871	784	0	852	0	0	0	0	0	0	0	0	0	0	0	0	0	0	1	0	0	0	0	0	0	0	0	0	4697
d__Bacteria	k__norank_d__Bacteria	p__Bacteroidetes	c__Bacteroidia	o__Bacteroidales	f__Bacteroidaceae	g__Bacteroides	s__unclassified_g__Bacteroides	OTU36	0	0	0	0	0	0	0	0	0	0	0	0	0	0	0	0	0	0	0	0	18	0	0	1	0	12	38	0	1	0	0	0	0	0	0	0	0	0	0	0	70
d__Bacteria	k__norank_d__Bacteria	p__Firmicutes	c__Bacilli	o__Lactobacillales	f__Lactobacillaceae	g__Lactobacillus	s__unclassified_g__Lactobacillus	OTU250	0	0	1	0	0	0	0	0	0	0	0	0	2	0	0	0	0	0	1	0	0	0	1	0	1	0	0	0	2	1	6	7	0	1	6	0	2	3	1	0	35
d__Bacteria	k__norank_d__Bacteria	p__Firmicutes	c__Clostridia	o__Clostridiales	f__Ruminococcaceae	g__unclassified_f__Ruminococcaceae	s__unclassified_f__Ruminococcaceae	OTU46	0	0	0	0	0	0	0	0	0	0	0	0	0	0	0	0	0	0	0	0	10	0	56	14	0	34	47	36	0	4	1	0	0	2	1	90	6	5	0	2	308
d__Bacteria	k__norank_d__Bacteria	p__Bacteroidetes	c__Bacteroidia	o__Bacteroidales	f__Muribaculaceae	g__norank_f__Muribaculaceae	s__uncultured_bacterium_g__norank_f__Muribaculaceae	OTU630	6	0	2	0	0	0	0	0	5	4	0	0	8	0	0	0	0	1	7	0	0	0	0	0	0	0	0	0	0	0	0	0	0	0	0	0	0	0	0	0	33
d__Bacteria	k__norank_d__Bacteria	p__Firmicutes	c__Clostridia	o__Clostridiales	f__Clostridiaceae_1	g__Clostridium_sensu_stricto_1	s__Clostridium_tertium	OTU27	0	0	0	0	0	0	0	0	0	0	0	0	0	0	0	0	0	0	0	0	0	5	0	0	260	29	14	22	1	0	247	0	0	0	0	2	1	34	0	1	616
d__Bacteria	k__norank_d__Bacteria	p__Bacteroidetes	c__Bacteroidia	o__Bacteroidales	f__Muribaculaceae	g__norank_f__Muribaculaceae	s__uncultured_Bacteroidales_bacterium_g__norank_f__Muribaculaceae	OTU126	811	259	635	10	234	29	24	72	315	72	1	0	343	10	2	280	14	48	3400	98	0	0	0	0	0	0	0	0	0	0	0	0	0	0	0	0	0	0	0	0	6657
d__Bacteria	k__norank_d__Bacteria	p__Bacteroidetes	c__Bacteroidia	o__Bacteroidales	f__Muribaculaceae	g__norank_f__Muribaculaceae	s__uncultured_bacterium_g__norank_f__Muribaculaceae	OTU638	0	0	0	0	0	0	0	0	2	0	0	13	1	0	18	0	0	0	49	0	0	0	0	0	0	0	0	0	0	0	0	0	0	0	0	0	0	0	0	0	83
d__Bacteria	k__norank_d__Bacteria	p__Firmicutes	c__Clostridia	o__Clostridiales	f__Ruminococcaceae	g__Harryflintia	s__uncultured_bacterium_g__Harryflintia	OTU614	3	8	1	10	7	15	18	1	11	18	27	0	4	24	4	24	21	17	2	15	0	0	0	0	0	0	0	0	0	0	0	0	0	0	0	0	0	0	0	0	230
d__Bacteria	k__norank_d__Bacteria	p__Bacteroidetes	c__Bacteroidia	o__Bacteroidales	f__Tannerellaceae	g__Parabacteroides	s__Parabacteroides_goldsteinii	OTU15	7	0	0	2	2	1	142	5	8	6	0	0	3	2	0	1	0	6	9	4	1	78	1281	52	0	31	2	59	60	89	58	47	0	202	144	38	24	106	0	0	2470
d__Bacteria	k__norank_d__Bacteria	p__Firmicutes	c__Clostridia	o__Clostridiales	f__Ruminococcaceae	g__Harryflintia	s__uncultured_bacterium_g__Harryflintia	OTU182	1	0	0	0	3	7	4	0	5	0	0	0	1	1	1	1	0	0	15	0	0	0	0	0	0	0	0	0	0	0	0	0	0	0	0	0	0	0	0	0	39
d__Bacteria	k__norank_d__Bacteria	p__Proteobacteria	c__Deltaproteobacteria	o__Desulfovibrionales	f__Desulfovibrionaceae	g__Desulfovibrio	s__Desulfovibrio_sp._ABHU2SB	OTU606	81	309	302	194	246	305	522	33	93	632	146	1	39	104	103	77	436	51	51	100	0	31	25	26	3	0	0	9	0	37	0	11	0	0	0	0	1	0	0	0	3968
d__Bacteria	k__norank_d__Bacteria	p__Firmicutes	c__Clostridia	o__Clostridiales	f__Ruminococcaceae	g__GCA-900066225	s__unclassified_g__GCA-900066225	OTU96	5	0	3	28	2	3	2	3	6	6	0	0	9	1	1	1	0	0	1	1	0	0	0	0	0	0	0	0	0	0	0	0	0	0	0	0	0	0	0	0	72
d__Bacteria	k__norank_d__Bacteria	p__Bacteroidetes	c__Bacteroidia	o__Bacteroidales	f__Prevotellaceae	g__Alloprevotella	s__uncultured_Bacteroidales_bacterium_g__Alloprevotella	OTU518	13	3662	465	5899	973	673	7	1135	3267	22	25	0	3295	995	1201	3603	11	467	3263	504	0	1	0	1	0	0	0	0	0	0	0	0	0	0	0	0	0	0	0	0	29482
d__Bacteria	k__norank_d__Bacteria	p__Bacteroidetes	c__Bacteroidia	o__Bacteroidales	f__Rikenellaceae	g__Alistipes	s__uncultured_bacterium_g__Alistipes	OTU445	34	22	36	113	43	6	77	61	47	138	6	1	40	7	9	31	13	38	49	159	0	0	0	0	0	0	0	0	0	0	0	0	0	0	0	0	0	0	0	0	930
d__Bacteria	k__norank_d__Bacteria	p__Firmicutes	c__Clostridia	o__Clostridiales	f__Ruminococcaceae	g__GCA-900066225	s__unclassified_g__GCA-900066225	OTU600	13	87	29	51	17	200	0	0	126	260	82	2	11	0	22	2	34	82	33	43	0	0	0	0	0	0	0	0	0	0	0	0	0	0	0	0	0	0	0	0	1094
d__Bacteria	k__norank_d__Bacteria	p__Epsilonbacteraeota	c__Campylobacteria	o__Campylobacterales	f__Helicobacteraceae	g__Helicobacter	s__Helicobacter_bilis	OTU61	4	349	3	15	12	0	2	8	9	0	2	0	0	0	2	3	0	1	5	0	101	98	5	32	10	56	8	120	78	232	159	70	246	14	29	39	3	22	304	82	2123
d__Bacteria	k__norank_d__Bacteria	p__Firmicutes	c__Clostridia	o__Clostridiales	f__Defluviitaleaceae	g__Defluviitaleaceae_UCG-011	s__unclassified_g__Defluviitaleaceae_UCG-011	OTU51	5	1	0	0	0	1	7	0	2	0	0	2	0	0	0	0	0	0	2	0	0	0	1	0	0	0	2	35	0	0	0	0	0	0	0	0	0	0	0	0	58
d__Bacteria	k__norank_d__Bacteria	p__Firmicutes	c__Clostridia	o__Clostridiales	f__Family_XIII	g__Anaerovorax	s__uncultured_bacterium_g__Anaerovorax	OTU570	0	0	3	1	4	0	1	4	0	6	15	0	0	0	6	2	6	1	2	0	0	0	0	0	0	0	0	0	0	0	0	0	0	0	0	0	0	0	0	0	51
d__Bacteria	k__norank_d__Bacteria	p__Firmicutes	c__Clostridia	o__Clostridiales	f__Ruminococcaceae	g__Ruminococcaceae_UCG-014	s__unclassified_g__Ruminococcaceae_UCG-014	OTU336	29	0	2	0	4	1	19	0	1	0	2	6	0	0	0	15	0	4	2	36	0	0	1	0	0	0	0	0	0	0	0	0	0	0	0	0	0	0	0	0	122
d__Bacteria	k__norank_d__Bacteria	p__Firmicutes	c__Clostridia	o__Clostridiales	f__Lachnospiraceae	g__unclassified_f__Lachnospiraceae	s__unclassified_f__Lachnospiraceae	OTU514	15	30	11	13	3	22	33	10	25	81	4	57	36	4	14	22	146	58	2	2	0	0	0	0	0	0	0	0	0	0	0	0	0	0	0	0	0	0	0	0	588
d__Bacteria	k__norank_d__Bacteria	p__Firmicutes	c__Clostridia	o__Clostridiales	f__Lachnospiraceae	g__Blautia	s__Blautia_sp._YL58	OTU214	0	0	0	0	0	0	0	1	0	1	0	0	0	0	0	0	0	0	0	0	399	32	213	468	160	628	447	613	75	965	844	2934	2223	1545	710	434	201	250	958	1625	15726
d__Bacteria	k__norank_d__Bacteria	p__Firmicutes	c__Clostridia	o__Clostridiales	f__Ruminococcaceae	g__Oscillibacter	s__uncultured_bacterium_g__Oscillibacter	OTU105	5	5	8	6	8	11	2	2	11	4	30	0	2	10	18	3	1	1	8	1	0	0	0	0	0	0	0	0	0	0	0	0	0	0	0	0	0	0	0	0	136
d__Bacteria	k__norank_d__Bacteria	p__Bacteroidetes	c__Bacteroidia	o__Bacteroidales	f__Bacteroidaceae	g__Bacteroides	s__Bacteroides_vulgatus	OTU55	33	584	1199	2	0	10	23	9	8	10	100	676	6	79	40	16	2	30	40	29	10058	96	205	2031	4917	9195	14650	2397	4812	4582	71	655	8612	784	648	1457	220	636	946	1811	71679
d__Bacteria	k__norank_d__Bacteria	p__Firmicutes	c__Bacilli	o__Lactobacillales	f__Streptococcaceae	g__Lactococcus	s__unclassified_g__Lactococcus	OTU4	11	72	17	129	110	64	20	171	3	28	120	47	239	15	115	70	199	201	76	254	39	24	40	5	43	45	18	4	36	24	23	16	17	5	11	12	81	44	3	13	2464
d__Bacteria	k__norank_d__Bacteria	p__Bacteroidetes	c__Bacteroidia	o__Bacteroidales	f__Muribaculaceae	g__norank_f__Muribaculaceae	s__uncultured_bacterium_g__norank_f__Muribaculaceae	OTU537	205	145	1413	545	69	9	1145	529	862	120	47	0	968	40	435	209	457	42	343	326	0	1	0	0	0	0	0	0	0	0	0	0	0	0	0	0	0	0	0	0	7910
d__Bacteria	k__norank_d__Bacteria	p__Firmicutes	c__Clostridia	o__Clostridiales	f__Lachnospiraceae	g__GCA-900066575	s__unclassified_g__GCA-900066575	OTU543	19	6	2	5	13	58	8	49	21	125	12	0	10	8	131	78	12	11	1	79	0	0	0	0	0	0	0	0	0	0	0	0	0	0	0	0	0	0	0	0	648
d__Bacteria	k__norank_d__Bacteria	p__Firmicutes	c__Clostridia	o__Clostridiales	f__Lachnospiraceae	g__norank_f__Lachnospiraceae	s__unclassified_g__norank_f__Lachnospiraceae	OTU659	9	0	6	19	0	8	0	4	20	0	1	2	1	0	2	0	0	1	10	10	0	0	0	0	0	0	0	0	0	0	0	0	0	0	0	0	0	0	0	0	93
d__Bacteria	k__norank_d__Bacteria	p__Bacteroidetes	c__Bacteroidia	o__Bacteroidales	f__Bacteroidaceae	g__Bacteroides	s__Bacteroides_stercorirosoris	OTU642	0	0	0	0	0	0	2	0	0	0	0	1	29	12	11	0	0	68	11	19	0	0	0	0	0	0	0	0	0	0	0	0	0	0	0	0	0	0	0	0	153
d__Bacteria	k__norank_d__Bacteria	p__Bacteroidetes	c__Bacteroidia	o__Bacteroidales	f__Bacteroidaceae	g__Bacteroides	s__unclassified_g__Bacteroides	OTU589	574	2003	1598	959	562	157	7432	132	788	31	443	4	1032	740	265	779	1256	3297	274	533	0	0	0	0	0	0	0	0	0	0	0	0	0	0	0	0	0	0	0	0	22859
d__Bacteria	k__norank_d__Bacteria	p__Firmicutes	c__Clostridia	o__Clostridiales	f__Lachnospiraceae	g__unclassified_f__Lachnospiraceae	s__unclassified_f__Lachnospiraceae	OTU75	1	1	29	0	0	11	0	3	0	0	0	0	0	1	3	4	0	4	0	0	0	0	0	0	0	0	0	0	0	0	0	0	0	0	0	0	0	0	0	0	57
d__Bacteria	k__norank_d__Bacteria	p__Firmicutes	c__Erysipelotrichia	o__Erysipelotrichales	f__Erysipelotrichaceae	g__Coprobacillus	s__Coprobacillus_cateniformis	OTU35	0	0	0	0	0	0	0	0	0	2	0	0	0	0	0	0	0	1	0	0	106	257	210	444	1610	331	264	57	124	376	100	498	77	308	162	189	98	83	84	183	5564
d__Bacteria	k__norank_d__Bacteria	p__Firmicutes	c__Clostridia	o__Clostridiales	f__Christensenellaceae	g__Catabacter	s__Christensenella_massiliensis	OTU13	0	0	0	0	0	0	0	0	0	0	0	0	0	0	0	0	0	0	0	0	0	0	4	3	0	0	0	0	0	1	0	0	0	0	0	7	9	0	0	0	24
d__Bacteria	k__norank_d__Bacteria	p__Firmicutes	c__Clostridia	o__Clostridiales	f__Lachnospiraceae	g__norank_f__Lachnospiraceae	s__unclassified_g__norank_f__Lachnospiraceae	OTU507	114	133	30	449	85	136	12	190	141	107	0	1	90	93	122	7	73	47	95	4	0	0	0	0	0	0	0	0	0	0	0	0	0	0	0	0	0	0	0	0	1929
d__Bacteria	k__norank_d__Bacteria	p__Firmicutes	c__Clostridia	o__Clostridiales	f__Lachnospiraceae	g__Lachnospiraceae_NK4A136_group	s__unclassified_g__Lachnospiraceae_NK4A136_group	OTU359	4	29	0	7	4	0	0	9	0	0	3	0	33	132	0	48	0	0	17	4	0	0	0	0	0	0	0	0	0	0	0	0	0	0	0	0	0	0	0	0	290
d__Bacteria	k__norank_d__Bacteria	p__Proteobacteria	c__Gammaproteobacteria	o__Betaproteobacteriales	f__Burkholderiaceae	g__Parasutterella	s__Burkholderiales_bacterium_YL45	OTU42	0	0	0	0	0	0	0	0	0	0	0	0	0	0	0	0	0	0	0	0	124	0	0	0	0	565	100	0	0	0	0	327	740	0	13	44	0	0	0	16	1929
d__Bacteria	k__norank_d__Bacteria	p__Firmicutes	c__Clostridia	o__Clostridiales	f__Ruminococcaceae	g__Flavonifractor	s__uncultured_bacterium_g__Flavonifractor	OTU41	6	18	8	9	31	56	9	10	4	74	99	0	5	20	30	32	12	17	8	11	2	509	617	317	13	240	212	568	392	426	352	346	1	139	289	594	188	137	219	199	6219
d__Bacteria	k__norank_d__Bacteria	p__Firmicutes	c__Clostridia	o__Clostridiales	f__Family_XIII	g__Eubacterium]_nodatum_group	s__unclassified_g__Eubacterium]_nodatum_group	OTU19	1	2	3	7	5	1	18	0	1	0	0	0	0	3	1	2	0	5	4	9	17	0	0	57	0	0	1	1	0	0	0	0	0	0	0	0	0	0	0	0	138
d__Bacteria	k__norank_d__Bacteria	p__Firmicutes	c__Clostridia	o__Clostridiales	f__Lachnospiraceae	g__Lachnospiraceae_NK4A136_group	s__uncultured_bacterium_g__Lachnospiraceae_NK4A136_group	OTU153	18	165	34	478	56	48	790	10	93	728	280	715	105	129	252	114	251	121	27	115	0	0	0	0	0	0	0	0	0	0	0	0	0	0	1	0	0	0	1	0	4531
d__Bacteria	k__norank_d__Bacteria	p__Firmicutes	c__Clostridia	o__Clostridiales	f__Ruminococcaceae	g__norank_f__Ruminococcaceae	s__uncultured_bacterium_g__norank_f__Ruminococcaceae	OTU64	4	1	0	5	0	3	1	1	8	3	0	0	0	9	0	1	0	0	0	0	0	0	0	0	0	0	0	0	0	0	0	0	0	0	0	0	0	0	0	0	36
d__Bacteria	k__norank_d__Bacteria	p__Firmicutes	c__Clostridia	o__Clostridiales	f__Ruminococcaceae	g__norank_f__Ruminococcaceae	s__unclassified_g__norank_f__Ruminococcaceae	OTU201	116	86	34	89	0	120	27	39	280	282	3	1	9	16	76	8	117	43	71	54	0	0	0	0	0	0	0	0	0	1	0	0	0	0	0	0	0	0	0	0	1472
d__Bacteria	k__norank_d__Bacteria	p__Firmicutes	c__Clostridia	o__Clostridiales	f__Peptostreptococcaceae	g__Clostridioides	s__Clostridioides_difficile_g__Clostridioides	OTU28	0	1	1	4	2	5	1	1	5	6	0	0	0	0	0	2	0	0	0	0	87	512	1989	3186	4371	463	19	3237	368	2719	1653	467	2970	243	1536	2235	1016	528	1222	966	29815
d__Bacteria	k__norank_d__Bacteria	p__Firmicutes	c__Clostridia	o__Clostridiales	f__Ruminococcaceae	g__Ruminococcaceae_UCG-010	s__uncultured_rumen_bacterium_g__Ruminococcaceae_UCG-010	OTU163	0	0	8	2	0	0	2	1	5	14	0	0	2	0	9	1	0	4	6	3	0	0	0	0	0	0	0	0	0	0	0	0	0	0	0	0	0	0	0	0	57
d__Bacteria	k__norank_d__Bacteria	p__Firmicutes	c__Clostridia	o__Clostridiales	f__Ruminococcaceae	g__Ruminococcaceae_UCG-009	s__uncultured_bacterium_g__Ruminococcaceae_UCG-009	OTU639	0	3	3	1	6	1	1	4	9	6	0	0	0	0	0	0	0	0	2	2	0	0	0	0	0	0	0	0	0	0	0	0	0	0	0	0	0	0	0	0	38
d__Bacteria	k__norank_d__Bacteria	p__Bacteroidetes	c__Bacteroidia	o__Bacteroidales	f__Muribaculaceae	g__norank_f__Muribaculaceae	s__uncultured_bacterium_g__norank_f__Muribaculaceae	OTU539	291	1	25	2	24	11	216	90	99	72	0	5	123	7	19	15	1	0	205	12	0	1	0	0	0	0	0	0	0	0	0	0	0	0	0	0	0	0	0	0	1219
d__Bacteria	k__norank_d__Bacteria	p__Proteobacteria	c__Gammaproteobacteria	o__Betaproteobacteriales	f__Burkholderiaceae	g__Parasutterella	s__uncultured_organism_g__Parasutterella	OTU53	1	1	0	0	0	0	0	0	1	0	0	0	0	1	0	0	0	0	0	0	0	132	372	562	195	0	0	528	301	664	94	165	227	271	336	419	405	243	578	658	6154
d__Bacteria	k__norank_d__Bacteria	p__Firmicutes	c__Clostridia	o__Clostridiales	f__Lachnospiraceae	g__Lachnospiraceae_NK4A136_group	s__uncultured_bacterium_g__Lachnospiraceae_NK4A136_group	OTU334	1	0	2	1	1	0	0	1	0	0	2	0	0	1	29	2	0	8	0	41	0	0	0	0	0	0	0	0	1	0	0	0	0	0	0	0	0	0	0	0	90
d__Bacteria	k__norank_d__Bacteria	p__Firmicutes	c__Clostridia	o__Clostridiales	f__Family_XIII	g__Eubacterium]_brachy_group	s__uncultured_bacterium_g__Eubacterium]_brachy_group	OTU363	23	0	0	0	1	22	2	16	9	29	5	0	8	0	1	7	70	3	0	4	0	0	0	1	1	0	0	0	0	0	0	0	0	0	0	0	0	0	0	0	202
d__Bacteria	k__norank_d__Bacteria	p__Proteobacteria	c__Alphaproteobacteria	o__Rhodospirillales	f__norank_o__Rhodospirillales	g__norank_o__Rhodospirillales	s__unclassified_g__norank_o__Rhodospirillales	OTU511	32	0	0	1	0	0	0	0	4	0	0	27	0	0	0	0	0	0	0	0	0	0	0	0	0	0	0	0	0	0	0	0	0	0	0	0	0	0	0	0	64
d__Bacteria	k__norank_d__Bacteria	p__Firmicutes	c__Clostridia	o__Clostridiales	f__Lachnospiraceae	g__Roseburia	s__uncultured_bacterium_g__Roseburia	OTU545	4	0	292	462	212	2	1	39	249	605	248	0	72	18	544	25	74	56	47	4	0	0	0	0	0	0	0	0	0	0	0	0	0	0	0	0	0	0	0	0	2954
d__Bacteria	k__norank_d__Bacteria	p__Firmicutes	c__Clostridia	o__Clostridiales	f__Ruminococcaceae	g__UBA1819	s__uncultured_organism_g__UBA1819	OTU240	0	0	0	0	0	0	0	0	0	0	0	0	0	0	0	0	0	0	0	0	9	12	18	9	1	19	7	5	13	0	0	0	0	0	0	20	35	32	0	0	180
d__Bacteria	k__norank_d__Bacteria	p__Bacteroidetes	c__Bacteroidia	o__Bacteroidales	f__Muribaculaceae	g__norank_f__Muribaculaceae	s__uncultured_bacterium_g__norank_f__Muribaculaceae	OTU449	233	1	0	0	0	46	78	5	106	4	0	4	51	1	9	0	3	26	148	21	2	12	0	0	0	0	5	1	2	9	0	0	0	0	0	0	0	0	0	0	767
d__Bacteria	k__norank_d__Bacteria	p__Verrucomicrobia	c__Verrucomicrobiae	o__Verrucomicrobiales	f__Akkermansiaceae	g__Akkermansia	s__unclassified_g__Akkermansia	OTU217	2	0	1	5	0	3	1	6	8	0	0	45	13	1	3	0	0	0	0	0	388	520	2106	3548	37	1965	333	3028	1600	2549	878	2026	4925	8247	2644	3239	835	3597	5839	1595	49987
d__Bacteria	k__norank_d__Bacteria	p__Firmicutes	c__Clostridia	o__Clostridiales	f__Ruminococcaceae	g__Oscillibacter	s__Clostridium]_leptum_g__Oscillibacter	OTU194	43	106	81	59	110	105	39	57	353	297	215	4	33	93	151	71	9	89	44	36	0	0	0	0	0	0	0	0	0	0	0	0	0	0	0	0	0	0	0	0	1995
d__Bacteria	k__norank_d__Bacteria	p__Firmicutes	c__Clostridia	o__Clostridiales	f__Ruminococcaceae	g__norank_f__Ruminococcaceae	s__unclassified_g__norank_f__Ruminococcaceae	OTU637	188	39	92	287	403	80	6	149	1249	106	49	0	43	44	296	97	8	382	409	30	0	0	0	0	0	0	0	0	0	0	0	0	0	0	0	0	0	0	0	0	3957
d__Bacteria	k__norank_d__Bacteria	p__Bacteroidetes	c__Bacteroidia	o__Bacteroidales	f__Muribaculaceae	g__norank_f__Muribaculaceae	s__unclassified_g__norank_f__Muribaculaceae	OTU325	23	0	0	0	0	5	0	0	0	0	0	3	5	0	0	0	0	0	13	0	0	0	0	0	0	1	0	0	0	0	0	0	0	0	0	0	0	0	0	0	50
d__Bacteria	k__norank_d__Bacteria	p__Firmicutes	c__Clostridia	o__Clostridiales	f__Lachnospiraceae	g__Roseburia	s__Clostridium_sp._Clone-44	OTU564	0	0	0	0	7	0	0	46	2	5	6	0	0	1	7	0	47	0	0	0	0	0	0	0	0	0	0	0	0	0	0	0	0	0	0	0	0	0	0	0	121
d__Bacteria	k__norank_d__Bacteria	p__Firmicutes	c__Clostridia	o__Clostridiales	f__Lachnospiraceae	g__Eubacterium]_xylanophilum_group	s__uncultured_bacterium_g__Eubacterium]_xylanophilum_group	OTU482	3	0	16	26	84	3	63	11	16	0	64	7	48	6	120	96	118	148	12	12	0	0	0	0	0	0	0	0	0	0	0	0	0	0	0	0	0	0	0	0	853
d__Bacteria	k__norank_d__Bacteria	p__Firmicutes	c__Clostridia	o__Clostridiales	f__Peptostreptococcaceae	g__Terrisporobacter	s__uncultured_organism_g__Terrisporobacter	OTU23	0	0	0	0	0	0	0	0	0	2	0	0	0	0	0	0	0	0	0	0	0	8	17	24	267	3	0	32	5	23	15	0	6	0	14	198	22	7	13	7	663
d__Bacteria	k__norank_d__Bacteria	p__Firmicutes	c__Erysipelotrichia	o__Erysipelotrichales	f__Erysipelotrichaceae	g__Clostridium]_innocuum_group	s__uncultured_bacterium_g__Clostridium]_innocuum_group	OTU34	2	0	3	5	2	3	3	0	4	0	0	375	0	0	1	1	1	0	0	0	1829	1880	1271	1331	1151	4242	1336	1470	1155	1183	3130	3916	709	2200	1672	1021	1909	809	1730	2067	36411
d__Bacteria	k__norank_d__Bacteria	p__Bacteroidetes	c__Bacteroidia	o__Bacteroidales	f__Marinifilaceae	g__Butyricimonas	s__uncultured_bacterium_g__Butyricimonas	OTU189	1	12	10	1	7	0	0	5	1	7	0	0	3	0	2	0	0	1	3	7	0	0	0	0	0	0	0	0	0	0	0	0	0	0	0	0	0	0	0	0	60
d__Bacteria	k__norank_d__Bacteria	p__Actinobacteria	c__Actinobacteria	o__Coriobacteriales	f__Eggerthellaceae	g__Enterorhabdus	s__uncultured_bacterium_g__Enterorhabdus	OTU93	4	0	6	7	1	5	3	5	3	5	2	4	1	1	1	4	12	1	3	2	0	0	0	0	0	0	0	0	0	0	0	0	0	0	0	0	0	0	0	0	70
d__Bacteria	k__norank_d__Bacteria	p__Firmicutes	c__Clostridia	o__Clostridiales	f__Peptostreptococcaceae	g__Romboutsia	s__uncultured_bacterium_g__Romboutsia	OTU162	65	6	9	1	0	2	125	925	5	1	0	235	1131	5	0	21	15	1	6	1	864	1	2	0	15	0	2	1	0	0	8	312	0	1	7	6	6	2	0	1	3782
d__Bacteria	k__norank_d__Bacteria	p__Firmicutes	c__Clostridia	o__Clostridiales	f__Lachnospiraceae	g__unclassified_f__Lachnospiraceae	s__unclassified_f__Lachnospiraceae	OTU352	252	159	40	301	25	207	124	96	141	591	38	15	26	282	108	460	1578	70	147	43	0	0	0	0	0	0	0	0	0	0	0	0	0	0	0	0	0	0	0	0	4703
d__Bacteria	k__norank_d__Bacteria	p__Bacteroidetes	c__Bacteroidia	o__Bacteroidales	f__Tannerellaceae	g__Parabacteroides	s__unclassified_g__Parabacteroides	OTU221	0	0	0	0	0	0	0	0	0	0	0	0	0	0	0	1	0	0	0	0	0	11	108	12	0	0	0	9	6	10	3	5	0	19	21	1	4	22	0	0	232
d__Bacteria	k__norank_d__Bacteria	p__Firmicutes	c__Clostridia	o__Clostridiales	f__Ruminococcaceae	g__Ruminiclostridium	s__uncultured_bacterium_g__Ruminiclostridium	OTU202	1	14	23	6	40	4	3	13	12	36	76	0	1	27	7	12	4	1	6	2	0	0	0	0	0	0	0	0	0	0	0	0	0	0	0	0	0	0	0	0	288
d__Bacteria	k__norank_d__Bacteria	p__Firmicutes	c__Clostridia	o__Clostridiales	f__Lachnospiraceae	g__Blautia	s__Blautia_coccoides_g__Blautia	OTU112	5	2	2	11	1	2	0	2	1	3	35	0	0	1	2	1	1	0	3	3	0	0	0	0	0	0	0	0	0	0	0	0	0	0	0	0	0	0	0	0	75
d__Bacteria	k__norank_d__Bacteria	p__Bacteroidetes	c__Bacteroidia	o__Bacteroidales	f__Muribaculaceae	g__norank_f__Muribaculaceae	s__uncultured_Bacteroidales_bacterium_g__norank_f__Muribaculaceae	OTU413	1	1	52	29	1	0	6	6	1	7	9	0	40	7	0	2	6	10	74	85	0	0	0	0	0	1	0	0	0	0	0	0	0	0	0	0	0	0	0	0	338
d__Bacteria	k__norank_d__Bacteria	p__Proteobacteria	c__Gammaproteobacteria	o__Enterobacteriales	f__Enterobacteriaceae	g__Citrobacter	s__Citrobacter_amalonaticus	OTU254	1	47	0	2	12	5	17	1197	94	1	2	2	14	5	5	4	0	4	15	170	1096	138	112	323	523	535	704	227	20	134	209	307	2219	196	144	722	136	206	686	372	10606
d__Bacteria	k__norank_d__Bacteria	p__Bacteroidetes	c__Bacteroidia	o__Flavobacteriales	f__Flavobacteriaceae	g__norank_f__Flavobacteriaceae	s__gut_metagenome_g__norank_f__Flavobacteriaceae	OTU200	20	0	1	2	3	1	20	45	20	19	1	0	0	0	0	1	4	2	0	1	0	0	0	0	0	0	0	0	0	0	0	0	0	0	0	0	0	0	0	0	140
d__Bacteria	k__norank_d__Bacteria	p__Firmicutes	c__Clostridia	o__Clostridiales	f__Ruminococcaceae	g__norank_f__Ruminococcaceae	s__unclassified_g__norank_f__Ruminococcaceae	OTU585	13	113	34	32	42	33	41	15	68	0	101	1	73	77	33	41	141	98	20	18	0	0	0	0	0	0	0	0	0	0	0	0	0	0	0	0	0	0	0	0	994
d__Bacteria	k__norank_d__Bacteria	p__Firmicutes	c__Clostridia	o__Clostridiales	f__Lachnospiraceae	g__Lachnospiraceae_NK4A136_group	s__unclassified_g__Lachnospiraceae_NK4A136_group	OTU541	762	17	1319	978	2245	9	226	531	1020	2930	3774	7	185	231	9403	1547	46	1974	304	1986	0	1	0	0	1	0	0	0	1	0	0	0	0	0	0	0	0	0	0	0	29497
d__Bacteria	k__norank_d__Bacteria	p__Deferribacteres	c__Deferribacteres	o__Deferribacterales	f__Deferribacteraceae	g__Mucispirillum	s__Mucispirillum_sp._69	OTU138	31	1717	144	516	268	3389	688	7	610	671	74	24	15	0	8	303	1084	18	12	18	0	0	0	0	0	0	0	0	0	0	0	0	0	0	0	0	0	0	0	0	9597
d__Bacteria	k__norank_d__Bacteria	p__Firmicutes	c__Erysipelotrichia	o__Erysipelotrichales	f__Erysipelotrichaceae	g__Erysipelatoclostridium	s__unclassified_g__Erysipelatoclostridium	OTU207	0	0	0	0	0	0	0	0	0	0	0	0	0	0	0	0	0	0	0	0	10	11	3	16	23	18	7	6	9	12	15	75	0	17	16	0	9	8	4	12	271
d__Bacteria	k__norank_d__Bacteria	p__Proteobacteria	c__Gammaproteobacteria	o__Enterobacteriales	f__Enterobacteriaceae	g__unclassified_f__Enterobacteriaceae	s__unclassified_f__Enterobacteriaceae	OTU424	0	0	0	1	0	0	0	77	0	0	0	0	0	2	0	0	0	0	0	1	632	73	2	2	138	52	3	14	1	5	11	77	27	3	4	8	1	3	8	127	1272
d__Bacteria	k__norank_d__Bacteria	p__Proteobacteria	c__Deltaproteobacteria	o__Desulfovibrionales	f__Desulfovibrionaceae	g__norank_f__Desulfovibrionaceae	s__uncultured_Desulfovibrionales_bacterium_g__norank_f__Desulfovibrionaceae	OTU598	12	122	47	44	32	94	56	3	106	180	102	17	50	114	44	38	180	23	11	23	0	0	0	0	0	0	0	0	0	0	0	0	0	0	0	0	0	0	0	0	1298
d__Bacteria	k__norank_d__Bacteria	p__Firmicutes	c__Clostridia	o__Clostridiales	f__Lachnospiraceae	g__norank_f__Lachnospiraceae	s__unclassified_g__norank_f__Lachnospiraceae	OTU544	0	0	0	6	7	0	0	13	21	7	32	0	0	2	64	0	0	0	0	15	0	0	0	0	0	0	0	0	0	0	0	0	0	0	0	0	0	0	0	0	167
d__Bacteria	k__norank_d__Bacteria	p__Firmicutes	c__Clostridia	o__Clostridiales	f__Peptococcaceae	g__norank_f__Peptococcaceae	s__unclassified_g__norank_f__Peptococcaceae	OTU550	30	162	34	158	83	60	95	36	34	119	124	0	31	130	169	116	156	82	36	47	0	0	0	0	0	0	0	0	0	0	0	0	0	0	0	0	0	0	0	0	1702
d__Bacteria	k__norank_d__Bacteria	p__Bacteroidetes	c__Bacteroidia	o__Bacteroidales	f__Bacteroidaceae	g__Bacteroides	s__Bacteroides_caccae	OTU57	2	3	0	0	16	7	4	2	1	0	1	0	1	0	0	3	0	1	0	0	396	146	173	33	0	222	162	5	323	1450	0	0	0	2373	3234	69	109	42	0	0	8778
d__Bacteria	k__norank_d__Bacteria	p__Firmicutes	c__Clostridia	o__Clostridiales	f__Clostridiales_vadinBB60_group	g__norank_f__Clostridiales_vadinBB60_group	s__uncultured_bacterium_g__norank_f__Clostridiales_vadinBB60_group	OTU634	74	115	11	124	103	48	33	5	35	25	419	4	28	90	16	311	50	96	33	115	0	0	0	0	0	0	0	0	0	0	0	0	0	0	0	0	0	0	0	0	1735
d__Bacteria	k__norank_d__Bacteria	p__Firmicutes	c__Clostridia	o__Clostridiales	f__Ruminococcaceae	g__Papillibacter	s__unclassified_g__Papillibacter	OTU578	4	3	2	20	5	9	0	11	5	0	0	0	0	1	4	2	0	1	2	3	0	0	0	0	0	0	0	0	0	0	0	0	0	0	0	0	0	0	0	0	72
d__Bacteria	k__norank_d__Bacteria	p__Firmicutes	c__Clostridia	o__Clostridiales	f__Lachnospiraceae	g__unclassified_f__Lachnospiraceae	s__unclassified_f__Lachnospiraceae	OTU160	10	14	39	72	114	10	5	12	2	85	218	2	10	53	101	10	102	17	16	5	0	0	0	0	0	0	0	0	0	0	0	0	0	0	0	0	0	0	0	0	897
d__Bacteria	k__norank_d__Bacteria	p__Firmicutes	c__Clostridia	o__Clostridiales	f__Lachnospiraceae	g__norank_f__Lachnospiraceae	s__unclassified_g__norank_f__Lachnospiraceae	OTU129	45	0	0	10	1	34	2	12	2	0	2	0	1	2	0	0	0	0	3	0	0	0	0	0	0	0	0	0	0	0	0	0	0	0	0	0	0	0	0	0	114
d__Bacteria	k__norank_d__Bacteria	p__Bacteroidetes	c__Bacteroidia	o__Bacteroidales	f__Muribaculaceae	g__norank_f__Muribaculaceae	s__uncultured_Bacteroidales_bacterium_g__norank_f__Muribaculaceae	OTU329	12	23	25	43	8	5	53	32	8	36	0	2	14	0	10	10	24	3	33	11	0	0	1	0	0	0	1	0	0	0	0	0	0	0	0	0	0	0	1	0	355
d__Bacteria	k__norank_d__Bacteria	p__Bacteroidetes	c__Bacteroidia	o__Bacteroidales	f__Marinifilaceae	g__Odoribacter	s__unclassified_g__Odoribacter	OTU295	106	0	7	2	34	5	25	249	166	75	5	0	0	0	9	5	11	1	61	76	0	0	0	0	0	0	0	0	0	0	0	0	0	0	0	0	0	0	0	0	837
d__Bacteria	k__norank_d__Bacteria	p__Firmicutes	c__Clostridia	o__Clostridiales	f__Ruminococcaceae	g__Harryflintia	s__uncultured_bacterium_g__Harryflintia	OTU525	5	12	1	0	0	7	0	2	11	1	0	0	3	1	0	6	1	0	1	0	0	0	0	0	0	0	0	0	0	0	0	0	0	0	0	0	0	0	0	0	51
d__Bacteria	k__norank_d__Bacteria	p__Bacteroidetes	c__Bacteroidia	o__Bacteroidales	f__Muribaculaceae	g__norank_f__Muribaculaceae	s__unclassified_g__norank_f__Muribaculaceae	OTU269	900	203	137	128	0	421	2	6	104	116	0	105	689	8	53	0	1	59	774	96	0	0	0	0	0	0	0	0	0	0	0	0	0	0	0	0	0	0	0	0	3802
d__Bacteria	k__norank_d__Bacteria	p__Firmicutes	c__Clostridia	o__Clostridiales	f__Ruminococcaceae	g__Ruminiclostridium	s__uncultured_bacterium_g__Ruminiclostridium	OTU58	212	1247	200	99	237	161	8	80	502	1054	536	1	14	276	280	154	16	170	64	43	0	0	0	0	0	0	0	0	0	0	0	0	0	0	0	0	0	0	0	0	5354
d__Bacteria	k__norank_d__Bacteria	p__Firmicutes	c__Clostridia	o__Clostridiales	f__Ruminococcaceae	g__Oscillibacter	s__unclassified_g__Oscillibacter	OTU90	17	4	6	17	26	7	1	12	75	11	46	2	14	21	12	5	0	19	16	12	0	0	0	0	0	0	0	0	0	0	0	0	0	0	0	0	0	1	0	0	324
d__Bacteria	k__norank_d__Bacteria	p__Firmicutes	c__Erysipelotrichia	o__Erysipelotrichales	f__Erysipelotrichaceae	g__norank_f__Erysipelotrichaceae	s__unclassified_g__norank_f__Erysipelotrichaceae	OTU185	4	0	0	4	2	0	0	3	1	10	12	4	0	0	2	0	18	3	0	9	0	0	0	0	0	0	0	0	0	0	0	0	0	0	0	0	0	0	0	0	72
d__Bacteria	k__norank_d__Bacteria	p__Firmicutes	c__Clostridia	o__Clostridiales	f__Lachnospiraceae	g__Lachnospiraceae_NK4A136_group	s__uncultured_bacterium_g__Lachnospiraceae_NK4A136_group	OTU98	47	91	4	150	2	10	597	49	318	576	287	26	332	8	334	222	342	240	24	3	1	0	0	0	0	0	0	0	0	0	0	0	0	0	0	0	0	0	0	0	3663
d__Bacteria	k__norank_d__Bacteria	p__Patescibacteria	c__Saccharimonadia	o__Saccharimonadales	f__Saccharimonadaceae	g__Candidatus_Saccharimonas	s__uncultured_bacterium_g__Candidatus_Saccharimonas	OTU562	4	1	0	11	0	0	8	32	42	6	48	0	44	0	51	4	58	2	30	4	0	0	0	0	0	0	0	0	0	1	0	0	0	0	0	0	0	0	0	0	346
d__Bacteria	k__norank_d__Bacteria	p__Bacteroidetes	c__Bacteroidia	o__Bacteroidales	f__Marinifilaceae	g__Odoribacter	s__uncultured_bacterium_g__Odoribacter	OTU179	5	0	19	8	0	2	0	0	14	2	1	1	30	1	9	37	0	35	14	42	0	0	0	0	0	0	0	0	0	0	0	0	0	0	0	0	0	0	0	0	220
d__Bacteria	k__norank_d__Bacteria	p__Proteobacteria	c__Deltaproteobacteria	o__Desulfovibrionales	f__Desulfovibrionaceae	g__Desulfovibrio	s__uncultured_bacterium_g__Desulfovibrio	OTU599	40	123	30	151	56	107	6	29	414	28	0	0	151	32	55	0	1568	1	60	17	0	0	0	0	0	0	0	0	0	0	0	0	0	0	0	0	0	0	0	0	2868
d__Bacteria	k__norank_d__Bacteria	p__Firmicutes	c__Clostridia	o__Clostridiales	f__Ruminococcaceae	g__Ruminococcaceae_UCG-010	s__uncultured_organism_g__Ruminococcaceae_UCG-010	OTU330	5	2	19	32	8	0	20	2	0	6	2	0	5	1	0	12	10	1	3	3	0	0	0	0	0	0	0	0	0	0	0	0	0	0	0	0	0	0	0	0	131
d__Bacteria	k__norank_d__Bacteria	p__Firmicutes	c__Clostridia	o__Clostridiales	f__Lachnospiraceae	g__Roseburia	s__unclassified_g__Roseburia	OTU618	0	72	28	3	394	0	29	94	52	115	467	0	18	91	424	328	56	985	4	4	0	0	0	1	0	0	0	0	0	0	0	1	2	0	0	0	0	0	4	0	3172
d__Bacteria	k__norank_d__Bacteria	p__Firmicutes	c__Clostridia	o__Clostridiales	f__Lachnospiraceae	g__norank_f__Lachnospiraceae	s__uncultured_bacterium_g__norank_f__Lachnospiraceae	OTU199	0	0	1	22	0	1	0	68	25	88	101	0	0	2	0	5	162	7	64	1	0	0	0	0	0	0	0	0	0	0	0	0	0	0	0	0	0	0	0	0	547
d__Bacteria	k__norank_d__Bacteria	p__Firmicutes	c__Clostridia	o__Clostridiales	f__Ruminococcaceae	g__Ruminiclostridium_5	s__unclassified_g__Ruminiclostridium_5	OTU87	20	46	5	105	1	213	10	65	36	97	68	0	25	7	78	16	28	83	20	19	0	0	0	0	0	0	0	0	0	0	0	0	0	0	0	0	0	0	0	0	942
d__Bacteria	k__norank_d__Bacteria	p__Proteobacteria	c__Gammaproteobacteria	o__Enterobacteriales	f__Enterobacteriaceae	g__Escherichia-Shigella	s__Escherichia_coli_g__Escherichia-Shigella	OTU222	58	12	117	40	8	4	83	2838	295	8	0	36	4	1	2	11	2	23	65	74	3333	723	107	83	4470	3107	901	1125	72	712	2243	2131	3633	2757	1273	177	41	459	807	3905	35740
d__Bacteria	k__norank_d__Bacteria	p__Firmicutes	c__Erysipelotrichia	o__Erysipelotrichales	f__Erysipelotrichaceae	g__Turicibacter	s__uncultured_bacterium_g__Turicibacter	OTU290	4	6	1	1	0	0	0	15	0	0	0	0	1	0	1	1	1	0	0	0	4	1	0	0	0	0	0	0	1	0	0	11	0	0	2	0	0	0	0	0	50
d__Bacteria	k__norank_d__Bacteria	p__Firmicutes	c__Clostridia	o__Clostridiales	f__Ruminococcaceae	g__unclassified_f__Ruminococcaceae	s__unclassified_f__Ruminococcaceae	OTU623	3	2	0	0	0	1	0	0	6	0	8	0	0	0	4	4	0	0	4	0	0	0	0	0	0	0	0	0	0	0	0	0	0	0	0	0	0	0	0	0	32
d__Bacteria	k__norank_d__Bacteria	p__Proteobacteria	c__Deltaproteobacteria	o__Desulfovibrionales	f__Desulfovibrionaceae	g__Bilophila	s__uncultured_bacterium_g__Bilophila	OTU565	8	20	1	41	21	47	16	3	29	138	45	0	17	14	4	15	45	5	7	10	0	5	3	21	1	8	0	0	9	5	8	4	0	6	1	4	2	1	1	4	569
d__Bacteria	k__norank_d__Bacteria	p__Firmicutes	c__Clostridia	o__Clostridiales	f__Clostridiales_vadinBB60_group	g__norank_f__Clostridiales_vadinBB60_group	s__unclassified_g__norank_f__Clostridiales_vadinBB60_group	OTU109	0	0	0	5	5	1	0	0	0	1	15	0	1	0	0	0	0	3	2	3	0	0	0	0	0	0	0	0	0	0	0	0	0	0	0	0	0	0	0	0	36
d__Bacteria	k__norank_d__Bacteria	p__Deferribacteres	c__Deferribacteres	o__Deferribacterales	f__Deferribacteraceae	g__Mucispirillum	s__unclassified_g__Mucispirillum	OTU531	1	11	0	1	2	1	2	2	3	16	4	0	1	1	0	0	3	4	0	1	0	0	0	0	0	0	0	0	0	0	0	0	0	0	0	0	0	0	0	0	53
d__Bacteria	k__norank_d__Bacteria	p__Firmicutes	c__Clostridia	o__Clostridiales	f__Lachnospiraceae	g__unclassified_f__Lachnospiraceae	s__unclassified_f__Lachnospiraceae	OTU143	13318	2	52	0	0	9863	1	116	5	12	2652	0	0	0	8	8	1	1	1937	0	0	0	0	0	0	0	0	0	0	0	0	0	0	0	0	0	0	0	0	0	27976
d__Bacteria	k__norank_d__Bacteria	p__Firmicutes	c__Clostridia	o__Clostridiales	f__Ruminococcaceae	g__Anaerotruncus	s__uncultured_organism_g__Anaerotruncus	OTU69	1	303	4	1	173	0	5	6	33	22	2	0	3	33	0	78	4	15	0	1	0	0	0	0	0	0	0	0	0	0	0	0	0	0	0	0	0	0	0	0	684
d__Bacteria	k__norank_d__Bacteria	p__Firmicutes	c__Erysipelotrichia	o__Erysipelotrichales	f__Erysipelotrichaceae	g__Dubosiella	s__uncultured_bacterium_g__Dubosiella	OTU74	53	20	2817	1	0	1	3	2	10	0	0	0	218	0	0	0	0	0	0	0	0	1	1	0	1	0	0	0	0	0	0	0	2	0	0	4	0	0	0	0	3134
d__Bacteria	k__norank_d__Bacteria	p__Firmicutes	c__unclassified_p__Firmicutes	o__unclassified_p__Firmicutes	f__unclassified_p__Firmicutes	g__unclassified_p__Firmicutes	s__unclassified_p__Firmicutes	OTU56	0	0	0	0	0	0	0	0	0	0	0	1	0	0	0	0	0	0	0	0	6	0	3	1	6	5	0	1	0	2	6	18	1	6	3	0	10	2	0	8	79
d__Bacteria	k__norank_d__Bacteria	p__Firmicutes	c__Clostridia	o__Clostridiales	f__Lachnospiraceae	g__norank_f__Lachnospiraceae	s__unclassified_g__norank_f__Lachnospiraceae	OTU530	2	9	32	191	230	44	44	35	20	81	24	1	134	198	266	8	30	100	25	4	0	0	0	0	0	0	0	0	0	0	0	0	0	0	0	0	0	0	0	0	1478
d__Bacteria	k__norank_d__Bacteria	p__Firmicutes	c__Clostridia	o__Clostridiales	f__Lachnospiraceae	g__Anaerostipes	s__Anaerostipes_caccae	OTU12	0	0	0	0	0	0	0	0	0	0	0	0	0	0	0	0	0	0	0	0	0	19	26	64	7	19	1	99	20	30	102	29	53	43	23	84	102	102	33	24	880
d__Bacteria	k__norank_d__Bacteria	p__Firmicutes	c__Clostridia	o__Clostridiales	f__Lachnospiraceae	g__unclassified_f__Lachnospiraceae	s__unclassified_f__Lachnospiraceae	OTU8	1	6	9	0	0	0	0	0	2	0	3	0	2	1	0	4	8	3	0	0	0	3	1	0	0	0	0	0	5	0	3	0	1	0	0	0	1	1	0	0	54
d__Bacteria	k__norank_d__Bacteria	p__Firmicutes	c__Clostridia	o__Clostridiales	f__Lachnospiraceae	g__unclassified_f__Lachnospiraceae	s__unclassified_f__Lachnospiraceae	OTU603	39	61	31	206	24	134	56	37	121	5	85	5	147	57	100	53	387	43	32	44	0	0	0	0	0	0	0	0	0	0	0	0	0	0	0	0	0	0	0	0	1667
d__Bacteria	k__norank_d__Bacteria	p__Firmicutes	c__Clostridia	o__Clostridiales	f__Christensenellaceae	g__unclassified_f__Christensenellaceae	s__unclassified_f__Christensenellaceae	OTU107	30	3	5	9	19	17	9	14	35	46	10	0	10	1	23	50	1	11	14	7	0	6	18	1	0	0	0	4	11	15	2	0	0	0	0	0	0	0	0	0	371
d__Bacteria	k__norank_d__Bacteria	p__Firmicutes	c__Clostridia	o__Clostridiales	f__Lachnospiraceae	g__norank_f__Lachnospiraceae	s__unclassified_g__norank_f__Lachnospiraceae	OTU573	3	8	1	0	0	1	1	39	0	11	3	0	0	4	1	59	2	0	2	19	0	0	0	0	0	0	0	0	0	0	0	0	0	0	0	0	0	0	0	0	154
d__Bacteria	k__norank_d__Bacteria	p__Tenericutes	c__Mollicutes	o__Anaeroplasmatales	f__Anaeroplasmataceae	g__Anaeroplasma	s__uncultured_bacterium_g__Anaeroplasma	OTU567	5	9	6	0	0	30	0	1	2	6	89	1	0	0	154	13	0	32	0	61	0	0	0	0	0	0	0	0	0	0	0	0	0	0	0	0	0	0	0	0	409
d__Bacteria	k__norank_d__Bacteria	p__Firmicutes	c__Clostridia	o__Clostridiales	f__Lachnospiraceae	g__Eubacterium]_fissicatena_group	s__unclassified_g__Eubacterium]_fissicatena_group	OTU39	61	32	11	2	6	2	62	0	4	0	0	95	10	5	0	3	0	38	18	0	278	2	120	14	9	390	346	69	17	2	3	3	0	3	0	90	92	49	0	0	1836
d__Bacteria	k__norank_d__Bacteria	p__Firmicutes	c__Clostridia	o__Clostridiales	f__Lachnospiraceae	g__GCA-900066575	s__uncultured_bacterium_g__GCA-900066575	OTU343	18	32	8	35	52	57	54	16	33	56	44	0	26	55	57	38	66	90	10	10	0	0	0	0	0	0	0	0	0	0	0	0	0	0	0	0	0	0	0	0	757
d__Bacteria	k__norank_d__Bacteria	p__Firmicutes	c__Clostridia	o__Clostridiales	f__Ruminococcaceae	g__Ruminiclostridium	s__uncultured_bacterium_g__Ruminiclostridium	OTU183	0	0	14	8	0	6	5	0	56	11	0	0	0	0	5	0	0	1	6	5	0	0	0	0	0	0	0	0	0	0	0	0	0	0	0	0	0	0	0	0	117
d__Bacteria	k__norank_d__Bacteria	p__Bacteroidetes	c__Bacteroidia	o__Bacteroidales	f__Tannerellaceae	g__Parabacteroides	s__unclassified_g__Parabacteroides	OTU152	400	839	42	2	7	739	2695	170	890	6	6	1	454	35	60	5	192	2962	713	328	0	0	0	0	0	0	0	0	0	0	0	0	0	0	0	0	0	0	0	0	10546
d__Bacteria	k__norank_d__Bacteria	p__Firmicutes	c__Clostridia	o__Clostridiales	f__Lachnospiraceae	g__Eubacterium]_fissicatena_group	s__unclassified_g__Eubacterium]_fissicatena_group	OTU219	0	0	0	0	0	0	0	0	0	0	0	0	0	0	0	0	0	0	0	0	3	2	2	4	0	1	1	3	1	9	2	2	0	18	2	3	3	5	0	0	61
d__Bacteria	k__norank_d__Bacteria	p__Firmicutes	c__Clostridia	o__Clostridiales	f__Lachnospiraceae	g__Lachnoclostridium	s__unclassified_g__Lachnoclostridium	OTU44	2	4	5	0	9	0	10	1	2	0	0	11	0	1	1	1	2	7	1	1	77	43	104	102	21	271	164	130	63	119	72	253	0	119	56	100	193	121	51	126	2243
d__Bacteria	k__norank_d__Bacteria	p__Bacteroidetes	c__Bacteroidia	o__Bacteroidales	f__Marinifilaceae	g__Butyricimonas	s__Butyricimonas_virosa	OTU624	0	16	25	10	20	0	0	0	8	0	0	1	1	97	2	56	0	0	23	2	0	0	0	0	0	0	0	0	0	0	0	0	0	0	0	0	0	0	0	0	261
d__Bacteria	k__norank_d__Bacteria	p__Firmicutes	c__Erysipelotrichia	o__Erysipelotrichales	f__Erysipelotrichaceae	g__Clostridium]_innocuum_group	s__unclassified_g__Clostridium]_innocuum_group	OTU209	0	0	0	0	0	0	0	0	0	0	0	3	0	0	0	0	0	0	0	0	6	11	1	8	12	15	6	11	5	8	17	57	0	15	16	0	7	3	5	9	215
d__Bacteria	k__norank_d__Bacteria	p__Bacteroidetes	c__Bacteroidia	o__Bacteroidales	f__Marinifilaceae	g__Odoribacter	s__uncultured_bacterium_g__Odoribacter	OTU644	1757	9	571	120	2	232	22	111	453	160	693	0	154	9	239	315	23	541	261	3941	0	0	0	0	0	0	0	0	1	0	0	0	0	0	0	0	0	0	0	0	9614
d__Bacteria	k__norank_d__Bacteria	p__Firmicutes	c__Erysipelotrichia	o__Erysipelotrichales	f__Erysipelotrichaceae	g__Erysipelatoclostridium	s__Erysipelatoclostridium_ramosum	OTU2	0	0	0	0	0	0	0	0	0	0	0	1	0	0	0	0	0	0	0	0	36	118	41	122	35	26	17	466	13	6	489	218	2606	206	125	206	156	129	401	492	5909
d__Bacteria	k__norank_d__Bacteria	p__Firmicutes	c__Bacilli	o__Lactobacillales	f__Lactobacillaceae	g__Lactobacillus	s__unclassified_g__Lactobacillus	OTU632	198	188	554	65	0	61	259	1670	798	21	554	951	1114	26	9	62	275	1	4260	937	1082	52	194	31	361	84	18	112	147	8	42	111	73	1619	69	20	57	83	1219	360	17745
d__Bacteria	k__norank_d__Bacteria	p__Firmicutes	c__Clostridia	o__Clostridiales	f__Lachnospiraceae	g__Coprococcus_3	s__unclassified_g__Coprococcus_3	OTU102	2	8	3	7	7	7	0	1	4	4	2	1	1	4	5	7	12	0	2	2	0	0	0	0	0	0	0	0	0	0	0	0	0	0	0	0	0	0	0	1	80
d__Bacteria	k__norank_d__Bacteria	p__Firmicutes	c__Clostridia	o__Clostridiales	f__Lachnospiraceae	g__Tyzzerella	s__uncultured_bacterium_g__Tyzzerella	OTU204	154	280	213	379	378	120	314	148	295	423	307	10	38	258	289	113	158	107	188	272	0	0	0	0	0	0	0	0	0	0	0	0	0	0	0	0	0	0	0	0	4444
d__Bacteria	k__norank_d__Bacteria	p__Firmicutes	c__Erysipelotrichia	o__Erysipelotrichales	f__Erysipelotrichaceae	g__Erysipelatoclostridium	s__unclassified_g__Erysipelatoclostridium	OTU505	14	267	147	600	675	98	75	90	69	162	969	1309	474	1158	196	490	405	1769	47	1184	625	1034	518	1718	2885	739	390	459	773	669	1320	3103	38	825	853	244	358	822	550	1286	29407
d__Bacteria	k__norank_d__Bacteria	p__Bacteroidetes	c__Bacteroidia	o__Bacteroidales	f__Muribaculaceae	g__norank_f__Muribaculaceae	s__uncultured_bacterium_g__norank_f__Muribaculaceae	OTU158	6	0	0	0	0	1	0	6	0	0	0	0	0	0	0	0	0	0	14	0	0	0	0	0	0	0	0	0	0	0	0	0	0	0	0	0	0	0	0	0	27
d__Bacteria	k__norank_d__Bacteria	p__Firmicutes	c__Clostridia	o__Clostridiales	f__Ruminococcaceae	g__Eubacterium]_coprostanoligenes_group	s__unclassified_g__Eubacterium]_coprostanoligenes_group	OTU524	17	0	0	0	4	1	0	0	0	0	0	0	44	1	179	0	0	21	0	0	0	0	0	0	0	0	0	0	0	0	0	0	0	0	0	0	0	0	0	0	267
d__Bacteria	k__norank_d__Bacteria	p__Firmicutes	c__Clostridia	o__Clostridiales	f__Lachnospiraceae	g__norank_f__Lachnospiraceae	s__uncultured_bacterium_g__norank_f__Lachnospiraceae	OTU542	19	0	10	0	0	30	0	109	2	0	0	0	0	2	259	0	0	11	0	0	0	0	0	0	0	0	0	0	0	0	0	0	0	0	0	0	0	0	0	0	442
d__Bacteria	k__norank_d__Bacteria	p__Firmicutes	c__Clostridia	o__Clostridiales	f__Ruminococcaceae	g__Ruminococcaceae_UCG-009	s__uncultured_bacterium_g__Ruminococcaceae_UCG-009	OTU596	0	39	12	9	34	0	5	0	12	24	69	0	0	9	45	0	1	40	5	0	0	0	0	0	0	0	0	0	0	0	0	0	0	0	0	0	0	0	0	0	304
d__Bacteria	k__norank_d__Bacteria	p__Firmicutes	c__Clostridia	o__Clostridiales	f__Lachnospiraceae	g__Lachnospiraceae_NK4A136_group	s__unclassified_g__Lachnospiraceae_NK4A136_group	OTU150	0	0	0	0	0	93	0	0	0	149	0	0	0	0	1	0	0	44	262	0	0	0	0	0	0	0	0	0	0	0	0	0	0	0	0	0	0	0	0	0	549
d__Bacteria	k__norank_d__Bacteria	p__Firmicutes	c__Clostridia	o__Clostridiales	f__Lachnospiraceae	g__unclassified_f__Lachnospiraceae	s__unclassified_f__Lachnospiraceae	OTU608	1	0	0	0	0	0	0	5	0	0	14	0	0	0	0	0	9	12	1	0	0	0	0	0	0	0	0	0	0	0	0	0	0	0	0	0	0	0	0	0	42
d__Bacteria	k__norank_d__Bacteria	p__Bacteroidetes	c__Bacteroidia	o__Bacteroidales	f__Rikenellaceae	g__Alistipes	s__uncultured_bacterium_g__Alistipes	OTU658	444	59	433	575	901	213	541	919	614	672	376	5	329	337	210	398	227	1839	652	1741	0	0	0	0	0	0	0	0	0	0	0	0	0	0	0	0	0	0	0	0	11485
d__Bacteria	k__norank_d__Bacteria	p__Firmicutes	c__Clostridia	o__Clostridiales	f__Lachnospiraceae	g__norank_f__Lachnospiraceae	s__uncultured_bacterium_g__norank_f__Lachnospiraceae	OTU127	29	3	23	2	4	16	0	0	40	24	1	0	0	0	0	10	0	28	11	0	0	0	0	0	0	0	0	0	0	0	0	0	0	0	0	0	0	0	0	0	191
d__Bacteria	k__norank_d__Bacteria	p__Bacteroidetes	c__Bacteroidia	o__Bacteroidales	f__Muribaculaceae	g__norank_f__Muribaculaceae	s__uncultured_Bacteroidales_bacterium_g__norank_f__Muribaculaceae	OTU412	43	5	1	0	0	1	0	0	6	0	0	0	6	0	0	0	0	0	0	0	0	1	0	0	0	1	1	0	0	0	0	0	0	0	0	0	0	0	0	0	65
d__Bacteria	k__norank_d__Bacteria	p__Firmicutes	c__Clostridia	o__Clostridiales	f__Lachnospiraceae	g__Lachnospiraceae_NK4A136_group	s__unclassified_g__Lachnospiraceae_NK4A136_group	OTU651	2	0	1	2	12	0	0	0	2	2	6	0	0	1	11	3	0	4	2	7	0	0	0	0	0	0	0	0	0	0	0	0	0	0	0	0	0	0	0	0	55
d__Bacteria	k__norank_d__Bacteria	p__Firmicutes	c__Clostridia	o__Clostridiales	f__Lachnospiraceae	g__Lachnoclostridium	s__Clostridium]_symbiosum	OTU245	9	102	54	16	142	19	48	44	49	31	11	0	7	17	116	17	20	60	0	17	503	1197	1201	1609	226	1291	725	1130	999	1502	2458	2177	0	1019	803	1494	1402	1445	671	1310	23941
d__Bacteria	k__norank_d__Bacteria	p__Firmicutes	c__Clostridia	o__Clostridiales	f__Lachnospiraceae	g__Blautia	s__uncultured_bacterium_g__Blautia	OTU376	0	0	0	2	0	0	0	0	1	2	0	0	0	0	0	0	0	0	0	0	667	59	367	209	1173	1408	399	560	17	0	11	1	1	2	1	958	485	382	0	1	6706
d__Bacteria	k__norank_d__Bacteria	p__Firmicutes	c__Clostridia	o__Clostridiales	f__Lachnospiraceae	g__Lachnospiraceae_UCG-006	s__unclassified_g__Lachnospiraceae_UCG-006	OTU526	15	170	44	799	241	75	403	176	270	620	295	273	71	30	98	163	1456	191	182	49	1	0	0	0	0	0	0	0	0	0	0	0	0	0	0	0	1	0	0	0	5623
d__Bacteria	k__norank_d__Bacteria	p__Firmicutes	c__Clostridia	o__Clostridiales	f__Ruminococcaceae	g__Ruminiclostridium_5	s__uncultured_bacterium_g__Ruminiclostridium_5	OTU617	16	62	47	40	81	133	13	26	45	91	46	2	38	2	62	25	35	70	32	53	0	0	0	0	0	0	0	0	0	0	0	0	0	0	0	0	0	0	0	0	919
d__Bacteria	k__norank_d__Bacteria	p__Firmicutes	c__Clostridia	o__Clostridiales	f__Lachnospiraceae	g__unclassified_f__Lachnospiraceae	s__unclassified_f__Lachnospiraceae	OTU344	0	10	0	5	1	2	2	0	1	1	3	0	0	0	0	0	2	1	0	1	0	0	0	0	0	0	0	0	0	0	0	0	0	0	0	0	0	0	0	0	29
d__Bacteria	k__norank_d__Bacteria	p__Bacteroidetes	c__Bacteroidia	o__Bacteroidales	f__Muribaculaceae	g__norank_f__Muribaculaceae	s__uncultured_bacterium_g__norank_f__Muribaculaceae	OTU629	238	0	591	530	322	0	60	2097	286	783	96	12	936	7	430	112	215	441	850	289	0	0	0	0	0	0	0	0	0	1	0	0	0	0	0	0	0	0	0	0	8296
d__Bacteria	k__norank_d__Bacteria	p__Firmicutes	c__Clostridia	o__Clostridiales	f__Ruminococcaceae	g__Ruminiclostridium_9	s__unclassified_g__Ruminiclostridium_9	OTU63	229	1069	163	736	639	984	143	411	1214	2033	1038	92	158	554	285	307	271	360	276	85	0	0	0	0	0	0	0	0	0	0	0	0	0	0	0	0	0	0	0	0	11047
d__Bacteria	k__norank_d__Bacteria	p__Firmicutes	c__Clostridia	o__Clostridiales	f__Ruminococcaceae	g__unclassified_f__Ruminococcaceae	s__unclassified_f__Ruminococcaceae	OTU582	2	2	2	2	11	4	0	2	7	15	12	0	9	0	5	10	6	9	0	8	0	0	0	0	0	0	0	0	0	0	0	0	0	0	0	0	0	0	0	0	106
d__Bacteria	k__norank_d__Bacteria	p__Firmicutes	c__Clostridia	o__Clostridiales	f__Ruminococcaceae	g__Ruminiclostridium_5	s__uncultured_Clostridiales_bacterium_g__Ruminiclostridium_5	OTU88	0	0	4	25	4	0	9	7	4	9	9	7	0	0	6	2	79	0	0	1	0	0	0	0	0	0	0	0	0	0	0	0	0	0	0	0	0	0	0	0	166
d__Bacteria	k__norank_d__Bacteria	p__Firmicutes	c__Clostridia	o__Clostridiales	f__Ruminococcaceae	g__unclassified_f__Ruminococcaceae	s__unclassified_f__Ruminococcaceae	OTU612	0	0	1	0	1	0	0	0	1	4	5	0	0	1	1	5	0	4	0	6	0	1	0	1	0	0	0	0	0	0	0	0	0	0	0	0	0	0	0	0	31
d__Bacteria	k__norank_d__Bacteria	p__Bacteroidetes	c__Bacteroidia	o__Bacteroidales	f__Bacteroidaceae	g__Bacteroides	s__Bacteroides_intestinalis	OTU151	4	10	10	5	40	1	44	55	11	5	2	0	4	3	2	25	2	15	1	7	3	2	0	0	0	4	0	0	0	4	0	0	0	22	17	0	0	0	0	0	298
d__Bacteria	k__norank_d__Bacteria	p__Firmicutes	c__Clostridia	o__Clostridiales	f__Lachnospiraceae	g__norank_f__Lachnospiraceae	s__unclassified_g__norank_f__Lachnospiraceae	OTU337	18	12	12	10	1	42	2	144	98	126	53	0	3	10	10	5	38	13	18	1	0	0	0	0	0	0	0	0	0	0	0	0	0	0	0	0	0	0	0	0	616
d__Bacteria	k__norank_d__Bacteria	p__Proteobacteria	c__Gammaproteobacteria	o__Enterobacteriales	f__Enterobacteriaceae	g__Morganella	s__Morganella_morganii_subsp._morganii_g__Morganella	OTU230	0	0	0	0	0	0	0	0	0	0	4	0	0	0	0	3	0	0	4	11	572	26	7	36	346	136	178	44	9	10	35	32	1998	13	24	150	5	19	266	226	4154
d__Bacteria	k__norank_d__Bacteria	p__Firmicutes	c__Bacilli	o__Lactobacillales	f__Lactobacillaceae	g__Lactobacillus	s__Lactobacillus_reuteri	OTU16	3	0	54	0	0	0	24	59	0	0	1	80	26	10	0	0	44	24	48	7	313	1	229	126	8	58	0	0	870	17	121	148	36	239	285	24	1	240	13	5	3114
d__Bacteria	k__norank_d__Bacteria	p__Firmicutes	c__Clostridia	o__Clostridiales	f__Lachnospiraceae	g__unclassified_f__Lachnospiraceae	s__unclassified_f__Lachnospiraceae	OTU234	3	0	38	1	1	3	0	0	0	1	0	2	5	2	5	6	23	13	2	0	12	0	13	88	2	29	18	54	2	163	48	165	0	109	92	35	193	57	41	96	1322
d__Bacteria	k__norank_d__Bacteria	p__Bacteroidetes	c__Bacteroidia	o__Bacteroidales	f__Marinifilaceae	g__Butyricimonas	s__uncultured_bacterium_g__Butyricimonas	OTU590	0	1	1	1	6	0	0	0	0	0	0	0	1	31	1	12	0	0	5	0	0	0	0	0	0	0	0	0	0	0	0	0	0	0	0	0	0	0	0	0	59
d__Bacteria	k__norank_d__Bacteria	p__Proteobacteria	c__Deltaproteobacteria	o__Desulfovibrionales	f__Desulfovibrionaceae	g__Desulfovibrio	s__unclassified_g__Desulfovibrio	OTU532	6	15	0	3	9	22	4	1	13	41	12	0	3	5	6	10	4	5	5	1	0	0	0	0	0	0	0	0	0	0	2	1	0	0	0	2	0	0	0	0	170
d__Bacteria	k__norank_d__Bacteria	p__Firmicutes	c__Clostridia	o__Clostridiales	f__Lachnospiraceae	g__norank_f__Lachnospiraceae	s__uncultured_bacterium_g__norank_f__Lachnospiraceae	OTU184	27	52	35	114	40	4	2	26	153	5	238	2	7	19	74	53	59	52	30	34	0	0	0	0	0	0	0	0	0	0	0	0	0	0	0	0	0	0	0	0	1026
d__Bacteria	k__norank_d__Bacteria	p__Firmicutes	c__Clostridia	o__Clostridiales	f__Ruminococcaceae	g__Butyricicoccus	s__uncultured_bacterium_g__Butyricicoccus	OTU652	10	3	4	13	4	5	1	9	9	0	18	0	0	0	1	17	5	8	54	111	0	0	0	0	0	0	0	0	0	0	0	0	0	0	0	0	0	0	0	0	272
d__Bacteria	k__norank_d__Bacteria	p__Bacteroidetes	c__Bacteroidia	o__Bacteroidales	f__Rikenellaceae	g__Alistipes	s__Alistipes_finegoldii	OTU48	2	0	2	0	3	0	2	1	1	3	4	1	0	0	1	5	0	1	1	2	273	8	18	54	0	28	11	19	148	0	18	167	0	16	9	290	8	195	0	0	1291
d__Bacteria	k__norank_d__Bacteria	p__Firmicutes	c__Clostridia	o__Clostridiales	f__Ruminococcaceae	g__Negativibacillus	s__uncultured_bacterium_g__Negativibacillus	OTU118	5	14	8	0	79	115	59	6	66	0	0	0	5	79	0	60	114	16	1	345	0	0	0	0	0	0	0	0	0	0	0	0	0	0	0	0	0	0	0	0	972
d__Bacteria	k__norank_d__Bacteria	p__Proteobacteria	c__Gammaproteobacteria	o__Enterobacteriales	f__Enterobacteriaceae	g__Proteus	s__Proteus_mirabilis	OTU22	0	0	1	1	1	0	0	10	4	0	0	1	0	0	0	0	1	0	0	0	82	18	7	13	267	3	21	69	3	13	1	11	23	5	2	13	7	15	28	56	676
d__Bacteria	k__norank_d__Bacteria	p__Firmicutes	c__Clostridia	o__Clostridiales	f__Ruminococcaceae	g__Anaerotruncus	s__uncultured_bacterium_g__Anaerotruncus	OTU378	2	20	8	16	45	11	6	3	7	35	14	0	2	8	18	27	105	3	6	4	0	0	0	0	0	0	0	0	0	0	0	0	0	0	0	0	0	0	0	0	340
d__Bacteria	k__norank_d__Bacteria	p__unclassified_k__norank_d__Bacteria	c__unclassified_k__norank_d__Bacteria	o__unclassified_k__norank_d__Bacteria	f__unclassified_k__norank_d__Bacteria	g__unclassified_k__norank_d__Bacteria	s__unclassified_k__norank_d__Bacteria	OTU224	0	0	0	0	0	0	0	0	0	0	0	0	0	0	0	0	0	0	0	0	0	1	6	11	10	0	0	9	2	13	5	0	1	1	6	4	12	5	7	3	96
d__Bacteria	k__norank_d__Bacteria	p__Firmicutes	c__Clostridia	o__Clostridiales	f__Lachnospiraceae	g__unclassified_f__Lachnospiraceae	s__unclassified_f__Lachnospiraceae	OTU108	10	12	4	19	4	13	2	4	33	6	1	0	9	6	1	3	7	5	4	1	0	0	0	0	0	0	0	0	0	0	0	0	0	0	0	0	0	0	0	0	144
d__Bacteria	k__norank_d__Bacteria	p__Bacteroidetes	c__Bacteroidia	o__Bacteroidales	f__Prevotellaceae	g__Alloprevotella	s__uncultured_Bacteroidales_bacterium_g__Alloprevotella	OTU533	0	2	6	39	25	0	0	19	1	1	0	0	48	42	15	86	0	4	15	8	0	0	0	0	0	0	0	0	0	0	0	0	0	0	0	0	0	0	0	0	311
d__Bacteria	k__norank_d__Bacteria	p__Bacteroidetes	c__Bacteroidia	o__Bacteroidales	f__Rikenellaceae	g__Alistipes	s__uncultured_bacterium_g__Alistipes	OTU193	13	15	26	18	5	11	40	4	10	21	0	97	19	8	8	21	9	53	77	35	0	0	0	0	0	0	0	0	0	0	0	0	0	0	0	0	0	0	0	0	490
d__Bacteria	k__norank_d__Bacteria	p__Bacteroidetes	c__Bacteroidia	o__Bacteroidales	f__Muribaculaceae	g__norank_f__Muribaculaceae	s__mouse_gut_metagenome_g__norank_f__Muribaculaceae	OTU125	60	15	6	1	0	0	3	87	65	3	0	0	0	0	0	0	7	0	52	0	0	0	0	0	0	0	0	0	0	0	0	0	0	0	0	0	0	0	0	0	299
d__Bacteria	k__norank_d__Bacteria	p__Bacteroidetes	c__Bacteroidia	o__Bacteroidales	f__Rikenellaceae	g__Alistipes	s__uncultured_bacterium_g__Alistipes	OTU198	14	39	39	46	33	0	0	28	17	23	0	0	0	1	1	12	0	0	176	18	0	0	0	0	0	0	0	1	0	0	0	0	0	0	0	0	0	0	0	0	448
d__Bacteria	k__norank_d__Bacteria	p__Firmicutes	c__Clostridia	o__Clostridiales	f__Ruminococcaceae	g__unclassified_f__Ruminococcaceae	s__unclassified_f__Ruminococcaceae	OTU97	44	71	5	77	116	27	11	30	57	78	140	0	4	28	68	95	90	39	23	6	0	0	0	0	0	0	0	0	0	0	0	0	0	0	0	0	0	0	0	0	1009
d__Bacteria	k__norank_d__Bacteria	p__Bacteroidetes	c__Bacteroidia	o__Bacteroidales	f__Muribaculaceae	g__norank_f__Muribaculaceae	s__uncultured_bacterium_g__norank_f__Muribaculaceae	OTU188	148	48	7	142	0	18	3	191	65	189	0	266	81	1	39	58	156	34	270	168	0	1	0	0	0	0	0	0	0	0	0	0	0	0	0	0	0	0	0	0	1885
d__Bacteria	k__norank_d__Bacteria	p__Actinobacteria	c__Actinobacteria	o__Bifidobacteriales	f__Bifidobacteriaceae	g__Bifidobacterium	s__Bifidobacterium_pseudolongum_PV8-2	OTU474	45	16	19	16	0	2	8	121	55	0	0	23	106	0	2	0	25	1	21	0	3	0	0	0	0	1	0	0	1	0	0	0	0	0	0	0	0	0	0	0	465
d__Bacteria	k__norank_d__Bacteria	p__Firmicutes	c__Clostridia	o__Clostridiales	f__Peptococcaceae	g__Peptococcus	s__uncultured_bacterium_g__Peptococcus	OTU174	17	11	0	0	0	13	21	67	20	2	15	1	0	0	21	1	0	3	30	0	0	0	0	0	0	0	0	0	0	0	0	0	0	0	0	0	0	0	0	0	222
d__Bacteria	k__norank_d__Bacteria	p__Bacteroidetes	c__Bacteroidia	o__Bacteroidales	f__Rikenellaceae	g__Alistipes	s__uncultured_bacterium_g__Alistipes	OTU513	10	18	16	40	23	1	7	9	3	34	13	352	16	19	22	15	0	26	43	62	0	0	0	0	0	0	0	0	0	0	0	0	0	0	0	0	0	0	0	0	729
d__Bacteria	k__norank_d__Bacteria	p__Firmicutes	c__Clostridia	o__Clostridiales	f__Lachnospiraceae	g__norank_f__Lachnospiraceae	s__uncultured_bacterium_g__norank_f__Lachnospiraceae	OTU595	2	0	6	38	8	2	21	2	1	26	73	0	5	8	1	8	209	9	2	0	0	0	0	0	0	0	0	0	0	0	0	0	0	0	0	0	0	0	0	0	421
d__Bacteria	k__norank_d__Bacteria	p__Firmicutes	c__Clostridia	o__Clostridiales	f__Lachnospiraceae	g__norank_f__Lachnospiraceae	s__uncultured_bacterium_g__norank_f__Lachnospiraceae	OTU592	9	1	0	1	2	2	0	0	8	9	1	0	0	0	89	4	0	1	5	1	0	0	0	0	0	0	0	0	0	0	0	0	0	0	0	0	0	0	0	0	133
d__Bacteria	k__norank_d__Bacteria	p__Tenericutes	c__Mollicutes	o__Mycoplasmatales	f__Mycoplasmataceae	g__Mycoplasma	s__Mycoplasma_sualvi	OTU645	0	0	5	0	0	0	0	0	0	18	0	0	3	0	23	0	0	1	7	111	17	12	14	0	9	1	8	37	0	2	39	0	0	0	3	19	0	0	2	15	346
d__Bacteria	k__norank_d__Bacteria	p__Firmicutes	c__Clostridia	o__Clostridiales	f__Lachnospiraceae	g__unclassified_f__Lachnospiraceae	s__unclassified_f__Lachnospiraceae	OTU588	0	3	0	0	0	0	10	0	0	0	0	0	4	22	0	2	0	1	0	0	0	15	0	1	0	0	0	0	0	0	0	0	0	0	0	0	0	0	0	0	58
d__Bacteria	k__norank_d__Bacteria	p__Bacteroidetes	c__Bacteroidia	o__Bacteroidales	f__Bacteroidaceae	g__Bacteroides	s__Bacteroides_caecimuris	OTU156	77	99	137	19	65	4	1158	394	54	189	68	1	3	74	0	66	51	135	35	127	0	0	0	0	0	0	0	0	0	0	0	0	0	0	0	0	0	0	0	0	2756
d__Bacteria	k__norank_d__Bacteria	p__Firmicutes	c__Clostridia	o__Clostridiales	f__Lachnospiraceae	g__Lachnospiraceae_UCG-006	s__uncultured_bacterium_g__Lachnospiraceae_UCG-006	OTU597	31	0	0	10	4	31	9	4	4	22	10	0	6	0	4	0	195	2	17	0	0	0	0	0	0	0	0	0	0	0	0	0	0	0	0	0	0	0	0	0	349
d__Bacteria	k__norank_d__Bacteria	p__Firmicutes	c__Clostridia	o__Clostridiales	f__Lachnospiraceae	g__Lachnoclostridium	s__Clostridium_sp._Marseille-P2538	OTU256	11	9	3	30	18	44	38	10	19	32	8	25	4	8	3	12	64	2	37	1	694	3	143	1258	19	702	1038	763	31	1532	758	2388	1	2233	1311	830	1974	720	1865	3244	21885
d__Bacteria	k__norank_d__Bacteria	p__Firmicutes	c__Clostridia	o__Clostridiales	f__Lachnospiraceae	g__unclassified_f__Lachnospiraceae	s__unclassified_f__Lachnospiraceae	OTU571	32	81	229	155	196	108	33	49	124	41	87	2	67	28	199	21	73	26	56	6	0	0	0	0	0	0	0	0	0	0	0	0	0	0	0	0	0	0	0	0	1613
d__Bacteria	k__norank_d__Bacteria	p__Firmicutes	c__Clostridia	o__Clostridiales	f__Lachnospiraceae	g__unclassified_f__Lachnospiraceae	s__unclassified_f__Lachnospiraceae	OTU576	3	46	6	11	40	4	5	4	11	46	14	0	5	3	20	30	22	10	13	10	0	0	0	0	0	0	0	0	0	0	0	0	0	0	0	0	0	0	0	0	303
d__Bacteria	k__norank_d__Bacteria	p__Firmicutes	c__Clostridia	o__Clostridiales	f__Lachnospiraceae	g__unclassified_f__Lachnospiraceae	s__unclassified_f__Lachnospiraceae	OTU577	22	1	15	2	6	5	3	12	2	0	4	1	26	4	4	3	1	2	5	1	0	0	0	0	0	0	0	0	0	0	0	0	0	0	0	0	0	0	0	0	119
d__Bacteria	k__norank_d__Bacteria	p__Bacteroidetes	c__Bacteroidia	o__Bacteroidales	f__Muribaculaceae	g__norank_f__Muribaculaceae	s__uncultured_bacterium_g__norank_f__Muribaculaceae	OTU547	145	0	0	0	0	10	0	2	100	3	0	1	38	0	13	0	0	1	109	0	0	0	0	0	0	0	0	0	0	0	0	0	0	0	0	0	0	0	0	0	422
d__Bacteria	k__norank_d__Bacteria	p__Firmicutes	c__Clostridia	o__Clostridiales	f__Lachnospiraceae	g__Eubacterium]_fissicatena_group	s__unclassified_g__Eubacterium]_fissicatena_group	OTU83	824	1718	294	249	708	30	5277	12	243	4	1	21233	440	564	251	204	3	1622	638	81	6762	92	2382	621	58	3189	10608	831	428	429	122	138	0	322	28	1460	1278	1067	1	11	64223
d__Bacteria	k__norank_d__Bacteria	p__Bacteroidetes	c__Bacteroidia	o__Bacteroidales	f__Muribaculaceae	g__norank_f__Muribaculaceae	s__uncultured_bacterium_g__norank_f__Muribaculaceae	OTU278	1	0	0	0	0	1	2	1	0	0	0	0	1	3	3	0	0	0	0	0	5	13	0	0	0	2	5	6	6	5	0	0	0	0	0	0	0	0	1	0	55
d__Bacteria	k__norank_d__Bacteria	p__Bacteroidetes	c__Bacteroidia	o__Bacteroidales	f__Muribaculaceae	g__norank_f__Muribaculaceae	s__uncultured_bacterium_g__norank_f__Muribaculaceae	OTU276	221	0	0	0	0	0	0	0	5	1	0	0	71	0	12	0	0	0	33	0	0	0	0	0	0	0	0	3	2	4	0	0	0	0	0	0	0	0	0	0	352
d__Bacteria	k__norank_d__Bacteria	p__Bacteroidetes	c__Bacteroidia	o__Bacteroidales	f__Muribaculaceae	g__norank_f__Muribaculaceae	s__uncultured_bacterium_g__norank_f__Muribaculaceae	OTU428	49	7	56	13	30	4	0	35	16	106	0	36	3	0	35	4	0	2	154	25	0	0	0	0	0	0	0	0	0	0	0	0	0	0	0	0	0	0	0	0	575
d__Bacteria	k__norank_d__Bacteria	p__Firmicutes	c__Clostridia	o__Clostridiales	f__Family_XIII	g__Family_XIII_UCG-001	s__uncultured_bacterium_g__Family_XIII_UCG-001	OTU566	0	5	1	6	1	4	1	21	11	5	10	0	7	1	1	9	6	5	0	4	0	0	0	0	0	0	0	0	0	0	0	0	0	0	0	0	0	0	0	0	98
d__Bacteria	k__norank_d__Bacteria	p__Firmicutes	c__Bacilli	o__Lactobacillales	f__Streptococcaceae	g__Lactococcus	s__Lactococcus_garvieae_subsp._garvieae	OTU231	11	0	0	0	0	1	21	670	129	0	0	1	5	0	0	2	223	9	24	36	54	0	0	0	0	0	0	1	1	0	78	0	0	0	0	0	287	3	0	0	1556
d__Bacteria	k__norank_d__Bacteria	p__Firmicutes	c__Clostridia	o__Clostridiales	f__Lachnospiraceae	g__unclassified_f__Lachnospiraceae	s__unclassified_f__Lachnospiraceae	OTU584	2	0	0	0	0	0	1	29	1	1	13	0	0	0	58	15	1	0	0	0	0	0	0	0	0	0	0	0	0	0	0	0	0	0	0	0	0	0	0	0	121
d__Bacteria	k__norank_d__Bacteria	p__Firmicutes	c__Clostridia	o__Clostridiales	f__Family_XIII	g__unclassified_f__Family_XIII	s__unclassified_f__Family_XIII	OTU170	3	3	3	13	1	20	2	8	9	0	9	5	11	0	13	0	0	2	3	6	0	0	0	0	0	0	0	0	0	0	0	0	0	0	0	0	0	0	0	0	111
d__Bacteria	k__norank_d__Bacteria	p__Firmicutes	c__Clostridia	o__Clostridiales	f__Lachnospiraceae	g__Ruminococcus]_torques_group	s__uncultured_bacterium_g__Ruminococcus]_torques_group	OTU29	228	1790	1076	11	1	85	257	174	17	100	2151	0	32	3899	5	1095	5	433	604	1353	28	11	1	112	757	21	10	10	157	0	11	12	0	2	797	1184	895	996	1	0	18321
d__Bacteria	k__norank_d__Bacteria	p__Firmicutes	c__Clostridia	o__Clostridiales	f__Lachnospiraceae	g__unclassified_f__Lachnospiraceae	s__unclassified_f__Lachnospiraceae	OTU586	30	2	1	0	0	1	0	1	0	0	48	0	0	3	0	102	4	0	0	0	0	0	0	0	0	0	0	0	0	0	0	0	0	0	0	0	0	0	0	0	192
d__Bacteria	k__norank_d__Bacteria	p__Firmicutes	c__Clostridia	o__Clostridiales	f__Ruminococcaceae	g__Ruminiclostridium_9	s__unclassified_g__Ruminiclostridium_9	OTU168	39	17	24	54	8	58	11	50	174	164	49	7	2	7	28	20	9	24	51	93	0	0	0	0	0	0	0	0	0	0	0	0	0	0	0	0	0	0	0	0	889
d__Bacteria	k__norank_d__Bacteria	p__Firmicutes	c__Erysipelotrichia	o__Erysipelotrichales	f__Erysipelotrichaceae	g__Erysipelatoclostridium	s__uncultured_bacterium_g__Erysipelatoclostridium	OTU431	0	2	0	0	0	0	24	0	0	0	0	0	0	0	0	0	0	0	0	0	24	0	0	0	0	0	0	1	47	0	0	0	0	0	0	0	0	0	0	0	98
d__Bacteria	k__norank_d__Bacteria	p__Bacteroidetes	c__Bacteroidia	o__Bacteroidales	f__Tannerellaceae	g__Parabacteroides	s__unclassified_g__Parabacteroides	OTU247	0	0	1	0	0	0	0	0	0	0	0	0	0	6	0	0	0	0	0	0	0	2	6	3	0	0	0	0	0	6	0	0	0	0	0	1	9	1	0	0	35
d__Bacteria	k__norank_d__Bacteria	p__Firmicutes	c__Clostridia	o__Clostridiales	f__Clostridiaceae_1	g__Clostridium_sensu_stricto_1	s__metagenome_g__Clostridium_sensu_stricto_1	OTU350	60	0	1	0	0	2	40	145	7	4	1	2	11	1	1	0	14	0	2	0	44	1	0	0	104	13	19	1	1	0	0	0	0	0	1	0	0	3	0	9	487
d__Bacteria	k__norank_d__Bacteria	p__Bacteroidetes	c__Bacteroidia	o__Bacteroidales	f__Muribaculaceae	g__norank_f__Muribaculaceae	s__uncultured_bacterium_g__norank_f__Muribaculaceae	OTU164	2	0	11	2	1	0	2	25	6	6	0	0	22	0	12	3	1	0	5	2	0	0	0	0	0	0	0	0	0	0	0	0	0	0	0	0	0	0	0	0	100
d__Bacteria	k__norank_d__Bacteria	p__Bacteroidetes	c__Bacteroidia	o__Bacteroidales	f__Muribaculaceae	g__norank_f__Muribaculaceae	s__uncultured_bacterium_g__norank_f__Muribaculaceae	OTU167	1	0	0	3	0	0	0	4	0	7	0	0	3	0	0	1	0	0	10	0	0	0	0	0	0	0	0	0	0	1	0	0	0	0	0	0	0	0	0	0	30
d__Bacteria	k__norank_d__Bacteria	p__Firmicutes	c__Clostridia	o__Clostridiales	f__Ruminococcaceae	g__unclassified_f__Ruminococcaceae	s__unclassified_f__Ruminococcaceae	OTU591	15	2	12	0	6	30	13	22	32	0	0	2	1	1	46	25	7	22	2	26	0	0	0	0	0	0	0	0	0	0	0	0	0	0	0	0	0	0	0	0	264
d__Bacteria	k__norank_d__Bacteria	p__Epsilonbacteraeota	c__Campylobacteria	o__Campylobacterales	f__Helicobacteraceae	g__Helicobacter	s__Helicobacter_rodentium	OTU605	0	6	10	217	0	0	0	0	0	0	676	18	0	7	1289	1664	1597	0	3	0	0	0	0	0	0	0	0	0	0	0	0	0	0	0	0	0	0	0	0	0	5487
d__Bacteria	k__norank_d__Bacteria	p__Firmicutes	c__Clostridia	o__Clostridiales	f__Lachnospiraceae	g__norank_f__Lachnospiraceae	s__unclassified_g__norank_f__Lachnospiraceae	OTU94	0	10	1	30	2	0	11	6	1	14	5	0	6	3	4	0	52	6	5	1	0	0	0	0	0	0	0	0	0	0	0	0	0	0	0	0	0	0	0	0	157
d__Bacteria	k__norank_d__Bacteria	p__Firmicutes	c__Clostridia	o__Clostridiales	f__Lachnospiraceae	g__Blautia	s__unclassified_g__Blautia	OTU110	3	358	1	519	14	16	3	23	30	30	2	0	74	105	0	15	300	12	6	3	0	0	5	0	0	0	0	0	0	0	0	0	0	0	0	0	0	0	0	0	1519
d__Bacteria	k__norank_d__Bacteria	p__Firmicutes	c__Clostridia	o__Clostridiales	f__Ruminococcaceae	g__unclassified_f__Ruminococcaceae	s__unclassified_f__Ruminococcaceae	OTU602	2	7	4	2	7	6	10	3	4	4	7	0	0	2	4	30	47	18	1	2	0	0	0	0	0	0	0	0	0	0	0	0	0	0	0	0	0	0	0	0	160
d__Bacteria	k__norank_d__Bacteria	p__Firmicutes	c__Clostridia	o__Clostridiales	f__Ruminococcaceae	g__Ruminiclostridium_5	s__uncultured_bacterium_g__Ruminiclostridium_5	OTU320	3	4	1	5	1	19	2	4	11	2	1	0	0	46	12	1	0	9	6	1	0	0	0	0	0	0	0	0	0	0	0	0	0	0	0	0	0	0	0	0	128
d__Bacteria	k__norank_d__Bacteria	p__Proteobacteria	c__Gammaproteobacteria	o__Enterobacteriales	f__Enterobacteriaceae	g__Proteus	s__Proteus_mirabilis	OTU175	0	0	1	0	0	0	3	31	12	2	0	0	0	0	0	0	3	0	0	1	183	59	30	58	634	6	27	186	14	32	1	25	77	22	1	46	31	38	80	129	1732
d__Bacteria	k__norank_d__Bacteria	p__Bacteroidetes	c__Bacteroidia	o__Bacteroidales	f__Bacteroidaceae	g__Bacteroides	s__Bacteroides_thetaiotaomicron	OTU3	2	73	71	117	179	0	11	9	5	43	65	1	13	57	22	29	9	61	18	97	97	598	44	36	12	57	26	44	53	178	52	44	0	225	466	92	103	31	74	1	3115
d__Bacteria	k__norank_d__Bacteria	p__Firmicutes	c__Bacilli	o__Lactobacillales	f__Lactobacillaceae	g__Lactobacillus	s__unclassified_g__Lactobacillus	OTU435	25	3	3911	9	2	4	160	434	18	3	20	338	387	30	7	5	343	72	895	181	654	61	347	169	164	111	3	3	1271	113	1653	2023	1131	334	960	100	39	677	369	88	17117
d__Bacteria	k__norank_d__Bacteria	p__Bacteroidetes	c__Bacteroidia	o__Bacteroidales	f__Tannerellaceae	g__Parabacteroides	s__uncultured_bacterium_g__Parabacteroides	OTU139	55	114	124	129	142	50	16	84	5	50	74	0	163	756	22	322	28	47	39	111	0	104	309	205	0	0	0	0	0	165	6	0	0	0	0	32	418	93	0	0	3663
d__Bacteria	k__norank_d__Bacteria	p__Firmicutes	c__Clostridia	o__Clostridiales	f__Clostridiales_vadinBB60_group	g__norank_f__Clostridiales_vadinBB60_group	s__unclassified_g__norank_f__Clostridiales_vadinBB60_group	OTU646	0	1	1	2	0	0	0	0	8	4	0	0	0	0	2	0	0	4	2	19	0	0	0	0	0	0	0	0	0	0	0	0	0	0	0	0	0	0	0	0	43
d__Bacteria	k__norank_d__Bacteria	p__Firmicutes	c__Clostridia	o__Clostridiales	f__Clostridiales_vadinBB60_group	g__norank_f__Clostridiales_vadinBB60_group	s__unclassified_g__norank_f__Clostridiales_vadinBB60_group	OTU649	1	0	1	2	4	0	0	0	0	4	5	0	2	1	3	2	0	0	0	12	0	0	0	0	0	0	0	0	0	0	0	0	0	0	0	0	0	0	0	0	37
d__Bacteria	k__norank_d__Bacteria	p__Firmicutes	c__Clostridia	o__Clostridiales	f__Lachnospiraceae	g__unclassified_f__Lachnospiraceae	s__unclassified_f__Lachnospiraceae	OTU60	41	1922	3743	136	41	12	319	215	748	8	722	6	570	999	633	1509	4352	1820	19	4	1	1363	1258	101	9	0	0	253	2557	1	365	0	0	1	1	389	74	288	0	0	24480
d__Bacteria	k__norank_d__Bacteria	p__Firmicutes	c__Clostridia	o__Clostridiales	f__Lachnospiraceae	g__unclassified_f__Lachnospiraceae	s__unclassified_f__Lachnospiraceae	OTU67	39	142	48	141	259	162	4	4	39	80	40	25	14	146	165	105	172	86	77	46	0	0	0	0	0	0	0	0	0	0	0	0	0	0	0	0	0	0	0	0	1794
d__Bacteria	k__norank_d__Bacteria	p__Firmicutes	c__unclassified_p__Firmicutes	o__unclassified_p__Firmicutes	f__unclassified_p__Firmicutes	g__unclassified_p__Firmicutes	s__unclassified_p__Firmicutes	OTU30	0	0	0	0	0	0	0	0	0	0	0	0	0	0	0	0	0	0	0	0	0	2	3	10	11	7	0	6	3	3	3	4	0	0	9	3	3	1	7	1	76
d__Bacteria	k__norank_d__Bacteria	p__Firmicutes	c__Clostridia	o__Clostridiales	f__Lachnospiraceae	g__Hungatella	s__uncultured_bacterium_g__Hungatella	OTU9	0	0	0	0	3	0	0	1	0	0	4	0	0	0	1	0	0	0	1	0	0	162	87	626	2	0	0	124	322	893	6	0	0	332	0	0	37	3	0	1	2605
d__Bacteria	k__norank_d__Bacteria	p__Bacteroidetes	c__Bacteroidia	o__Bacteroidales	f__Rikenellaceae	g__Alistipes	s__Faecalibacterium_prausnitzii_g__Alistipes	OTU509	9	4	13	1	13	2	8	1	0	9	2	44	2	0	3	4	1	0	17	12	0	1	0	0	0	0	0	0	0	0	0	0	0	0	0	0	0	0	0	0	146
d__Bacteria	k__norank_d__Bacteria	p__Cyanobacteria	c__Melainabacteria	o__Gastranaerophilales	f__norank_o__Gastranaerophilales	g__norank_o__Gastranaerophilales	s__uncultured_bacterium_g__norank_o__Gastranaerophilales	OTU104	3	0	0	3	0	2	0	0	19	0	0	0	2	0	8	0	0	0	3	0	0	0	0	0	0	0	0	0	0	0	0	0	0	0	0	0	0	0	0	0	40
d__Bacteria	k__norank_d__Bacteria	p__Firmicutes	c__Clostridia	o__Clostridiales	f__Lachnospiraceae	g__unclassified_f__Lachnospiraceae	s__unclassified_f__Lachnospiraceae	OTU142	161	0	0	0	0	469	5	34	83	0	0	0	0	0	0	0	0	13	0	92	0	0	0	0	0	0	0	0	0	0	0	0	0	0	0	0	0	0	0	0	857
d__Bacteria	k__norank_d__Bacteria	p__Proteobacteria	c__Deltaproteobacteria	o__Desulfovibrionales	f__Desulfovibrionaceae	g__norank_f__Desulfovibrionaceae	s__uncultured_bacterium_g__norank_f__Desulfovibrionaceae	OTU593	1121	3383	634	1800	1280	6779	402	153	2353	4306	1206	106	1002	932	885	2016	2145	352	837	316	318	375	276	1293	394	1179	24	181	596	1617	824	1517	2017	385	200	286	82	282	944	444	45242
d__Bacteria	k__norank_d__Bacteria	p__Firmicutes	c__Clostridia	o__Clostridiales	f__Lachnospiraceae	g__Lachnoclostridium	s__uncultured_bacterium_g__Lachnoclostridium	OTU226	6	82	154	10	5	5	13	13	59	1	61	0	18	116	79	113	119	113	2	0	0	83	56	7	1	0	0	10	160	0	17	0	0	0	0	10	5	20	0	0	1338
d__Bacteria	k__norank_d__Bacteria	p__Bacteroidetes	c__Bacteroidia	o__Bacteroidales	f__Muribaculaceae	g__norank_f__Muribaculaceae	s__uncultured_bacterium_g__norank_f__Muribaculaceae	OTU427	19	29	67	11	0	4	251	16	153	13	0	0	18	0	9	1	1	8	22	20	0	0	0	0	0	0	0	0	0	0	0	0	0	0	0	0	0	0	0	0	642
d__Bacteria	k__norank_d__Bacteria	p__Firmicutes	c__Bacilli	o__Lactobacillales	f__Enterococcaceae	g__Enterococcus	s__Enterococcus_durans_g__Enterococcus	OTU99	30	209	103	83	7	88	65	1078	298	189	233	237	688	149	38	519	882	855	318	669	204	57	147	13	488	44	17	68	61	82	269	200	106	87	164	43	287	67	23	362	9527
d__Bacteria	k__norank_d__Bacteria	p__Firmicutes	c__Clostridia	o__Clostridiales	f__Ruminococcaceae	g__Anaerotruncus	s__uncultured_bacterium_g__Anaerotruncus	OTU579	8	56	52	5	113	3	142	8	502	20	202	0	132	232	91	397	359	236	41	140	0	0	0	0	0	0	0	0	0	0	0	0	0	0	0	0	0	0	0	0	2739
d__Bacteria	k__norank_d__Bacteria	p__Bacteroidetes	c__Bacteroidia	o__Bacteroidales	f__Bacteroidaceae	g__Bacteroides	s__Bacteroides_sartorii	OTU134	159	7	0	85	61	2	5	117	41	25	7	513	9	70	0	6	12	0	0	0	0	0	0	0	0	0	0	0	0	1	0	0	0	0	0	0	0	0	0	0	1120
d__Bacteria	k__norank_d__Bacteria	p__Bacteroidetes	c__Bacteroidia	o__Bacteroidales	f__Rikenellaceae	g__Rikenellaceae_RC9_gut_group	s__unclassified_g__Rikenellaceae_RC9_gut_group	OTU647	174	108	43	453	1409	362	1909	751	1824	198	893	0	1618	62	207	245	401	236	46	1555	0	0	0	0	0	0	0	0	0	0	0	0	0	0	0	0	0	0	0	0	12494
d__Bacteria	k__norank_d__Bacteria	p__Proteobacteria	c__Deltaproteobacteria	o__Desulfovibrionales	f__Desulfovibrionaceae	g__norank_f__Desulfovibrionaceae	s__uncultured_Desulfovibrionaceae_bacterium_g__norank	OTU242	1	2	0	3	18	0	1	0	2	0	1	0	1	2	1	6	1	0	0	0	15	29	21	72	9	138	47	7	31	73	27	190	47	28	15	30	33	62	38	17	968
d__Bacteria	k__norank_d__Bacteria	p__Bacteroidetes	c__Bacteroidia	o__Bacteroidales	f__Rikenellaceae	g__Alistipes	s__unclassified_g__Alistipes	OTU609	380	302	111	82	1651	148	409	1704	1075	594	3	1	17	12	0	385	30	2498	1390	1202	35	0	16	8	0	5	3	0	0	0	0	0	1	0	0	1	0	0	0	0	12063
d__Bacteria	k__norank_d__Bacteria	p__Firmicutes	c__Clostridia	o__Clostridiales	f__Lachnospiraceae	g__Lachnospiraceae_NK4A136_group	s__uncultured_bacterium_g__Lachnospiraceae_NK4A136_group	OTU354	4	0	0	24	0	0	0	0	0	1	1	1	4	1	1	0	0	1	0	0	0	0	0	0	0	0	0	0	0	0	0	0	0	0	0	0	0	0	0	0	38
d__Bacteria	k__norank_d__Bacteria	p__Bacteroidetes	c__Bacteroidia	o__Bacteroidales	f__Muribaculaceae	g__norank_f__Muribaculaceae	s__uncultured_bacterium_g__norank_f__Muribaculaceae	OTU82	528	309	407	150	46	47	507	261	203	201	22	33	391	16	64	20	177	48	394	112	0	1	0	0	0	0	0	0	0	0	0	0	0	0	0	0	0	0	0	0	3937
d__Bacteria	k__norank_d__Bacteria	p__Firmicutes	c__Erysipelotrichia	o__Erysipelotrichales	f__Erysipelotrichaceae	g__Faecalibaculum	s__uncultured_bacterium_g__Faecalibaculum	OTU522	100	47	48	0	0	0	6	0	20	0	0	0	14	0	0	0	0	1	0	0	1	0	0	0	0	1	0	0	0	0	0	0	0	0	0	0	0	1	1	0	240
d__Bacteria	k__norank_d__Bacteria	p__Bacteroidetes	c__Bacteroidia	o__Bacteroidales	f__Rikenellaceae	g__Rikenella	s__uncultured_bacterium_g__Rikenella	OTU555	1	2	1	2	11	21	0	14	34	1	14	0	6	5	8	12	2	3	2	4	0	0	0	0	0	0	0	0	0	0	0	0	0	0	0	0	0	0	0	0	143
d__Bacteria	k__norank_d__Bacteria	p__Firmicutes	c__Clostridia	o__Clostridiales	f__Lachnospiraceae	g__Lachnospiraceae_FCS020_group	s__uncultured_bacterium_g__Lachnospiraceae_FCS020_group	OTU548	3	14	1	20	8	6	2	15	5	30	56	0	6	10	53	4	57	14	6	1	0	0	0	0	0	0	0	0	0	0	0	0	0	0	0	0	0	0	0	0	311
d__Bacteria	k__norank_d__Bacteria	p__Firmicutes	c__Bacilli	o__Lactobacillales	f__Streptococcaceae	g__Streptococcus	s__Streptococcus_hyointestinalis	OTU49	15	0	0	0	0	0	8	189	26	0	5	3	14	3	56	0	14	12	74	42	153	0	0	10	2	67	25	107	67	0	3	0	0	0	1	8	14	1	0	1	920
d__Bacteria	k__norank_d__Bacteria	p__Firmicutes	c__Clostridia	o__Clostridiales	f__Ruminococcaceae	g__Ruminococcaceae_UCG-014	s__unclassified_g__Ruminococcaceae_UCG-014	OTU366	26	0	0	0	0	9	0	0	164	0	0	4	0	0	1	0	0	0	0	0	0	0	0	0	0	0	0	0	0	0	0	0	0	0	0	0	0	0	0	0	204
d__Bacteria	k__norank_d__Bacteria	p__Firmicutes	c__Bacilli	o__Lactobacillales	f__Aerococcaceae	g__Aerococcus	s__Aerococcus_viridans	OTU73	0	10	0	0	0	2	13	263	15	8	0	0	0	0	0	0	0	0	0	0	17	0	0	0	0	0	0	0	0	0	0	0	0	1	0	0	0	0	0	0	329
d__Bacteria	k__norank_d__Bacteria	p__Firmicutes	c__Clostridia	o__Clostridiales	f__Ruminococcaceae	g__Ruminococcaceae_UCG-014	s__unclassified_g__Ruminococcaceae_UCG-014	OTU487	12	0	0	0	0	0	1	0	20	0	0	6	0	0	0	0	0	0	7	0	0	1	0	0	0	0	0	1	2	0	0	1	3	0	0	0	0	1	0	1	56
d__Bacteria	k__norank_d__Bacteria	p__Bacteroidetes	c__Bacteroidia	o__Bacteroidales	f__Rs-E47_termite_group	g__norank_f__Rs-E47_termite_group	s__uncultured_bacterium_g__norank_f__Rs-E47_termite_group	OTU140	32	17	38	100	77	65	0	85	235	71	194	0	29	15	4	474	54	99	141	249	0	0	0	0	0	0	0	0	0	0	0	0	0	0	0	0	0	0	0	0	1979
d__Bacteria	k__norank_d__Bacteria	p__Firmicutes	c__Clostridia	o__Clostridiales	f__Ruminococcaceae	g__Ruminiclostridium	s__uncultured_bacterium_g__Ruminiclostridium	OTU535	76	173	39	28	163	48	33	45	11	103	81	0	6	130	94	8	6	57	34	76	0	0	0	0	0	0	0	0	0	0	0	0	0	0	0	0	0	0	0	0	1211
d__Bacteria	k__norank_d__Bacteria	p__Firmicutes	c__Clostridia	o__Clostridiales	f__Peptostreptococcaceae	g__unclassified_f__Peptostreptococcaceae	s__unclassified_f__Peptostreptococcaceae	OTU252	0	0	0	0	0	0	0	0	0	0	0	0	0	0	0	0	0	0	0	0	6	2	17	31	18	13	1	34	6	34	6	16	14	5	25	13	33	10	12	20	316
d__Bacteria	k__norank_d__Bacteria	p__Firmicutes	c__Clostridia	o__Clostridiales	f__Ruminococcaceae	g__norank_f__Ruminococcaceae	s__unclassified_g__norank_f__Ruminococcaceae	OTU611	131	148	192	213	86	273	159	406	685	852	1	2	3	90	764	1	66	228	103	100	0	0	0	0	0	0	0	0	0	0	0	0	0	0	0	0	0	0	0	0	4503
d__Bacteria	k__norank_d__Bacteria	p__Firmicutes	c__Clostridia	o__Clostridiales	f__Ruminococcaceae	g__GCA-900066225	s__unclassified_g__GCA-900066225	OTU54	0	0	0	0	0	0	0	0	0	0	0	0	0	4	0	1	0	1	1	1	0	0	7	0	0	0	0	0	11	0	0	0	0	0	0	3	19	0	0	0	48
d__Bacteria	k__norank_d__Bacteria	p__Firmicutes	c__Clostridia	o__Clostridiales	f__Ruminococcaceae	g__unclassified_f__Ruminococcaceae	s__unclassified_f__Ruminococcaceae	OTU506	0	1	0	0	0	153	67	1	1	0	0	1384	0	0	0	0	77	0	0	0	0	0	0	0	0	0	0	0	0	0	0	0	0	0	0	0	0	0	0	0	1684
