# Supplementary material for: Stachyose Improves the Effects of Berberine on Glucose Metabolism by Regulating Intestinal Microbiota and Short-Chain Fatty Acids in Spontaneous Type 2 Diabetic KKAy Mice
Source: Front Pharmacol. 2020 Oct 22;11:578943. doi: 10.3389/fphar.2020.578943 (PMC7642818; doi:10.3389/fphar.2020.578943)
Supplement: Supplementary file 2 [file Table2_v1.XLS]

## Sheet: Spearman
	total SCFAs	Acetic acid	Propionic acid	Isobutyric acid	Butyric acid	Isopentanoic acid	Pentanoic acid	Isohexanoic acid	Hexanoic acid
f__Bacteroidaceae	-0.494037	-0.485283	-0.395995	-0.148922	-0.509793	-0.275851	-0.503447	-0.257687	-0.313492
f__Lachnospiraceae	0.484189	0.33844	0.514608	0.350914	0.547653	0.396214	0.533209	0.248495	0.288325
f__Erysipelotrichaceae	-0.533647	-0.504979	-0.408907	-0.240617	-0.562534	-0.353759	-0.617464	-0.357917	-0.405187
f__Ruminococcaceae	0.454864	0.4518	0.385491	0.159427	0.533647	0.254404	0.553562	0.329029	0.353759
f__Rikenellaceae	0.625219	0.626314	0.519593	0.143279	0.633757	0.259742	0.647439	0.33866	0.396125
f__Enterobacteriaceae	-0.388357	-0.402035	-0.425234	-0.0604038	-0.382886	-0.176615	-0.433769	-0.154402	-0.195546
f__Muribaculaceae	0.628891	0.599959	0.499911	0.230133	0.651198	0.347188	0.702878	0.44061	0.540438
f__Desulfovibrionaceae	0.21173	0.186344	0.275413	0.160302	0.288544	0.254623	0.341285	0.165773	0.169712
f__Akkermansiaceae	-0.590384	-0.602684	-0.523944	-0.180212	-0.572813	-0.363828	-0.663413	-0.41709	-0.481005
f__Lactobacillaceae	-0.207912	-0.197407	-0.21962	-0.181321	-0.200033	-0.171363	-0.266236	-0.25212	-0.227061
f__Peptostreptococcaceae	-0.566269	-0.543833	-0.593849	-0.16165	-0.55423	-0.236183	-0.56211	-0.23465	-0.289592
f__Prevotellaceae	0.562856	0.604407	0.498271	0.130789	0.578712	0.25012	0.603366	0.252782	0.328709
f__Marinifilaceae	0.617191	0.677776	0.56456	0.117544	0.585613	0.222806	0.592864	0.234502	0.306315
f__Tannerellaceae	0.189522	0.183938	0.093502	-0.150435	0.208354	-0.0263864	0.275907	0.126348	0.165325
f__Helicobacteraceae	0.431143	0.398315	0.380697	0.274006	0.438146	0.322372	0.516277	0.237347	0.231438
f__Deferribacteraceae	0.560409	0.554676	0.491605	0.202284	0.576693	0.355258	0.617402	0.363744	0.433924
f__Enterococcaceae	0.213043	0.314367	0.0732028	-0.13426	0.136448	-0.0219937	0.161834	-0.0550388	0.0093008
f__Burkholderiaceae	-0.606488	-0.608053	-0.533151	-0.161544	-0.580552	-0.31515	-0.624823	-0.305089	-0.411965
f__Streptococcaceae	0.512038	0.512366	0.304334	0.145327	0.42471	0.31856	0.494638	0.372292	0.38225
f__Rs-E47_termite_group	0.509636	0.595916	0.453944	0.0747027	0.500862	0.203635	0.540833	0.26542	0.306732
f__Eggerthellaceae	0.563087	0.554175	0.447345	0.162271	0.601166	0.338315	0.645033	0.267134	0.379404
f__Peptococcaceae	0.635308	0.617434	0.564995	0.250951	0.649513	0.352989	0.68976	0.259829	0.352633
f__Clostridiales_vadinBB60_group	0.57186	0.601572	0.538242	0.11056	0.55008	0.241481	0.606425	0.248939	0.329196
f__Clostridiaceae_1	-0.0070164	-0.0738915	-0.164008	0.109193	-0.0730144	0.0837583	0.0173217	0.0871569	0.122239
f__Family_XIII	0.692152	0.665045	0.598743	0.384592	0.693734	0.43011	0.715194	0.463995	0.506577
f__Christensenellaceae	0.359616	0.356514	0.297575	0.140478	0.42631	0.279295	0.470735	0.341557	0.352525
f__Anaeroplasmataceae	0.501016	0.512563	0.437311	0.03172	0.478852	0.180499	0.473809	0.269023	0.321447
f__Bifidobacteriaceae	0.565398	0.447515	0.392414	0.297571	0.583683	0.417892	0.586731	0.413503	0.478601
f__Mycoplasmataceae	-0.268638	-0.209585	-0.382647	-0.276716	-0.307551	-0.297197	-0.217436	-0.113781	-0.107637
f__Saccharimonadaceae	0.481639	0.507383	0.319022	0.0598976	0.471548	0.162616	0.475041	0.187843	0.250845
f__Aerococcaceae	0.219196	0.0110519	-0.0139684	0.277219	0.35934	0.395413	0.474925	0.488893	0.554591
f__Staphylococcaceae	-0.00483069	-0.0671804	-0.138068	0.152672	0.0605522	0.195475	0.168625	0.0321297	0.11515
f__unclassified_p__Firmicutes	-0.535207	-0.50741	-0.521308	-0.162959	-0.571343	-0.279359	-0.625083	-0.283529	-0.391357
f__Flavobacteriaceae	0.570785	0.493946	0.490189	0.340916	0.626114	0.400651	0.608103	0.448335	0.488634
f__unclassified_k__norank_d__Bacteria	-0.625344	-0.521689	-0.590833	-0.286941	-0.688756	-0.411449	-0.732047	-0.370962	-0.458886
f__norank_o__Rhodospirillales	0.11037	0.0760614	0.0121375	-0.17834	0.14306	0.0278352	0.218312	0.174132	0.250517
